# Supplementary material for: Genetic barcoding of museum eggshell improves data integrity of avian biological collections
Source: Sci Rep. 2021 Jan 15;11:1605. doi: 10.1038/s41598-020-79852-4 (PMC7810714; doi:10.1038/s41598-020-79852-4)
Supplement: Supplementary file 2 — Supplementary Information 2 [file 41598_2020_79852_MOESM2_ESM.xlsx]

## Sheet: Sheet1
Table S1 | The pre-existing damage and post-sampling damage of the 51 unregistered eggshell specimens used to hone the sampling techniques.
				Before sampling				After sampling
AD#	Mass (g)	Apex Mean thickness (um) of 3 replicates +/- SD	Meridian Mean thickness (um) of 3 replicates	Diameter of hole at apex (mm)	Diameter of hole at blunt end (mm)	Diameter of hole at meridian (mm)	Existing damage to shell	Damage after sampling	Diameter of drilled hole (mm)
AD003	1.405	167+/- 19.69	192.54 +/- 1.64	8	3	na	Apex blow hole has small fractures	Blunt end drilled, now 4 mm	4
AD004	1.197	250.07 +/- 21.24	218.2 +/- 1.07	2	6	na	Blunt end blow hole has small fractures	Apex drilled, now 2.5 mm	2.5
AD006	0.096	140.02 +/- 54.34	98.53 +/- 12.73	1	1	2	Crushed a little on the side; no fractures	Apex 1 mm ( didn’t drill); Blunt 4 mm. Side hole existing; second attempt/cleanup: side=3.5, apex=1, blunt=5	5
AD007	0.259	278.74 +/- 21.63	177.06 +/- 34.37	1.5	na	1.5	Nil; debris inside	Crushed as getting liquid out. Side 4 mm; second attempt/cleanup--broken	4
AD008	0.071	75.71 +/- 30.41	85.59 +/- 7.98	3	1	na	Nil	Blunt end drilled, now 2.5 mm; egg cracked	2.5
AD009	0.443	195.94 +/- 87.84	168.8 +/- 6.90	1	9	na	Very small fracture near blunt end blow hole	Apex 4 mm, Blunt 9 mm (not drilled, damaged already?); second attempt/cleanup: apex=5, blunt=10, small hole drilled at end of crack	10
AD010	0.182	91.28 +/- 3.67	122.05 +/- 4.21	1	8	na	Nil	Apex already severely damaged; Blunt end now 3 mm	3
AD011	0.069	77.99 +/- 12.62	85.04 +/- 3.22	1	3	na	Blunt end blow hole damaged; largish crack toward blunt end	Crushed around the centre. Apex 2.5 mm, blunt 2 mm	2.5
AD012	0.069	73.35 +/- 0.78	86.09 +/- 8.40	7	4	na	Blunt end blow hole enlarged but not fractured	Apex crushed in (10 mm); Blunt end chipped (6 mm)	10
AD013	0.074	70.92 +/- 18.71	81.09 +/- 1.90	2.5	3	na	Blunt end blow hole enlarged but not fractured	Drilled apex (4 mm); blow hole chipped A LOT; blunt 2 mm (not drilled); second attempt/cleanup: apex=5, blunt=6	6
AD014	0.042	56.56 +/- 1.72	59.41 +/- 2.01	na	na	na	Broken in half; shell is thinner than paper; no membrane	Already in half. New hole 1 mm	1
AD015	0.063	120.22 +/- 30.20	84.12 +/- 5.86	1	3	na	Nil	Apex crushed in. Blunt 2 mm, side 2 mm; second attempt/cleanup: side =2 mm, apex=4, blunt=4	4
AD016	0.067	84.77 +/- 12.77	79.75 +/- 0.81	5	1.5	na	Fractures around pointy end blow hole	Apex 5 mm, blunt 4 mm	4
AD018	0.104	73.43 +/- 3.14	91.19 +/- 2.07	6	na	6	Damaged side blow hole but no fractures	Side hole drilled, now 5 mm; egg cracked: second attempt/cleanup: small hole drilled at end of crack, side hole not extended or tied up (too fragile)	5
AD019	0.056	52.62 +/- 1.28	67.03 +/- 4.71	2.5	2.5	2	Crushed a little on the side; small fractures arount apex blow hole	Apex 2.5 mm, blunt crushed in, new side hole 1.5 mm	1.5
AD020	0.506	161.61 +/- 18.02	179.17 +/- 1.86	7	na	8	Surface dirty; internal debris; enlarged blow hole with some small fractures	Side hole 7mm; chipped	7
AD021	0.099	93.36 +/- 20.04	95.26 +/- 7.70	1	1.5	na	Fracture around apex blow hole	Apex not drilled; blow hole cracked a little bit AFTER drilling; second attempt/cleanup: small hole drilled at the end of crack, apex=2, blunt=8	8
AD022	0.16	100.16 +/- 17.60	107.62 +/- 5.20	1	2.5	na	Nil; surface dirty	Apex drilled, now 2 mm	2
AD023	0.108	78.77 +/- 14.16	98.41 +/- 11.31	2	1.5	na	Tiny fracture at blunt end blow hole	Apex 2 mm, Blunt 4 mm (hole untidy)	4
AD025	0.361	133.2 +/- 3.36	137.76 +/- 0.99	2	1	7	Side crushed with fractures	Blunt end 2 mm; Apex 1.5 mm (not drilled?); side damage existing and unaltered	2
AD028	0.075	56.37 +/- 7.43	80.54 +/- 9.01	1	2	na	Nil; some internal debris	Totally destroyed the egg. Holding it in cotton wool and drill got caught on wool.	na
AD029	0.129	99.99 +/- 9.96	105.02 +/- 5.07	8	1	na	Apex blow hole crushed and fractured	Apex not drilled (7mm); blunt end 4 mm; second attempt/cleanup: small hole drilled at end of crack; apex=8, blunt=4	4
AD030	0.074	62.32 +/- 6.29	75.55 +/- 1.77	4	na	3	Blow hole damaged; another side hole; internal debris	Blunt 3 mm; side hole 1 = 4 mm; side hole 2 (new) = 1.5 mm; cracked around circumference	1.5
AD031	0.32	97.01 +/- 2.88	124.8 +/- 3.38	8	1.5	na	Tiny fracture from enlarged pointy end blow hole	Blunt end 2 mm; Apex 7 mm (not drilled?)	2
AD033	1.98	312.25 +/- 41.32	321.07 +/- 1.36	2	6	na	Tiny fractures in blunt end blow hole	Apex drilled, now 4 mm	4
AD035	0.142	96.62 +/- 6.66	146.02 +/- 39.35	8	2	na	Crushed in apex blow hole; 2 holes at blunt end	Apex 13 mm--very badly damaged; Blunt 7 mm also very badly damaged	7
AD038	5.766	na	402.5 +/- 13.98	9.5	1.5	na	Enlarged pointy end blow hole	Blunt end drilled, now 4 mm	4
AD040	0.371	183.71 +/- 59.79	138.59 +/- 3.59	1	2	na	Small fracture at pointy end blow hole	Blunt end drilled, now 5 x 2 mm (cracked a little); Apex drilled, now 1 mm	1
AD043	0.748	253.78 +/- 12.10	198.15 +/- 11.88	2	na	na	Nil	Side hole 5.5 mm; chipped a little	5.5
AD044	0.057	na	na	na	na	1.5	Nil	Totally destroyed the egg. Collected membrane and shell.	na
AD048	0.064	na	na	na	na	0.5	Nil	No problems	2
AD049	0.058	na	na	na	na	0.5-1	Nil	No problems	2.5
AD050	0.062	na	na	na	na	0.5	Nil	No problems	2.5
AD051	0.061	na	na	na	na	0.5	Nil	No problems	2.5
AD052	0.051	na	na	na	na	0.5	Nil	No problems	2.5
AD053	na	na	na	na	na	2	Blow hole looks a little chipped	No problems	3
AD054	0.112	na	na	na	na	2.5-3	Nil	Small chip	4.5
AD057	0.056	na	na	na	na	1	Blow hole minisculy damaged	Small chip, hole a bit wider than intended	3.5
AD060	0.094	na	na	na	na	1.5	Nil	Reinforcement sticker used;went well but took some shell off; second attempt broken	4
AD062	0.085	na	na	na	na	1	Apex looks a little damaged	Apex really damaged now whole top gone (used reinforcement stickers and it ripped off more shell)	10
AD063	0.071	na	na	na	na	0.5	Nil	Reinforcement sticker used; went well, no problems	4
AD064	0.074	na	na	na	na	1	Nil	Tape used; went well, no problems	3
AD066	0.053	na	na	na	na	1	Membraneous	Drill catches on membrane	3
AD067	0.063	na	na	na	na	1.5	Nil	Second attempt new hole drilled with small drill 1.5 mm	3
AD069	0.056	na	na	na	na	1-1.5	Membraneous	Down cut w/ sticker; second attempt broke	3
AD070	0.081	na	na	na	na	0.5	Nil	No problems, downcut w/ tape	2
AD072	0.087	na	na	na	na	0.5	Nil	No problems w/ tape	3
AD074	0.075	na	na	na	na	0.5-1	Nil	Down cut w/ sticker, new hole, sticker pulled off some shell	2
AD076	0.07	na	na	na	na	0.5-1	Nil	No problems, down cut w/ sticker, new hole	3
AD078	0.06	na	na	na	na	2	Nil	No problems, down cut w/ archival tape	3.5
AD082	0.103	na	na	na	na	1	Nil	No problems, down cut w/ archival tape	3
