# Supplementary material for: Genetic barcoding of museum eggshell improves data integrity of avian biological collections
Source: Sci Rep. 2021 Jan 15;11:1605. doi: 10.1038/s41598-020-79852-4 (PMC7810714; doi:10.1038/s41598-020-79852-4)
Supplement: Supplementary file 3 — Supplementary Information 3 [file 41598_2020_79852_MOESM3_ESM.xlsx]

## Sheet: Table S2
Table S2 | Molecular identifications of the 45 eggshell specimens sampled for DNA. All hits cover 100% of the query. Only the top BLAST hit for the most abundant sequence variant is shown, for complete BLAST files see the associated DataDryad package.																	Outliers: values were removed for comparison of fold copies
ANWC Reg#	AD#	Egg	Final ID	Mass (g)	Average apex thickness (µm) +/- Standard Deviation	Diameter of blow hole before drilling (mm)	Diameter of blow hole after drilling (mm)	Extract #	Substrate	Barcode	Fold copies fewer than positive control	Amplification?	Pass filter?	Total reads	Filtered, unique reads	Most abundant read coverage	Top blast hit	Accession	Evalue	%ID	Australian?	Egg similarity?	Notes
	AD001		Fulica atra	2.597	na	5	6	EX013	Powder	12SAC	5404.7	Yes	Yes	4158	1	3763	Fulica atra	KF644582	9.09e-21	100	Yes	Yes	Only one species in that genus is Australian.
										12SAH	1.24531e+07	Yes	Yes	11230	5	693	Burhinus grallarius	DQ385270	2.32e-113	100	Yes	No	Only one species in that genus is Australian. Egg does not match. Other 4 less abundant unique reads also match Fulica atra.
								EX042	Swab	12SAC	12765.8	Yes	Yes	25485	27	18835	Fulica atra	KP313718	3e-18	100	Yes	Yes	Only one species in that genus is Australian. Less abundant reads match a myriad of taxa.
										12SAH	121450	Yes	No	267	0
								EX051	Internal	12SAC	49667	Yes	Yes	45192	3	43222	Fulica atra	KP313718	3e-18	100	Yes	Yes	Only one species in that genus is Australian. Less abundant reads match a myriad of taxa.
										12SAH		No
	AD005		Artamidae, Cracticus	0.866	185.24 +/- 17.33	1	2	EX022	Powder	12SAC	699.413	Yes	Yes	10371	1	10115	Gymnorhina tibicen	AB042347	3.47e-20	100	Yes	Yes	Only one species in the genus Gymnorhina (syn. Cracticus).
										12SAH		No
								EX069	Swab	12SAC	179.769	Yes
										12SAH	28924.4	Yes	Yes	6149	5	1023	Lorius, Trichoglossus	MN515396, MN182499	2.87E-112, 1.49E-109	99.6,98.7	Yes	No	Sequence is called at family Psittaculidae, but the eggs do not match. Less abundant reads are also not a match and are incongruent.
									Internal	12SAC
										12SAH
	AD017		Podicipedidae	1.135	338.97 +/- 31.33	3.5	5	EX014	Powder	12SAC	760.076	Yes
										12SAH	1.24531e+07	Yes	Yes	1484	1	677	Tachybaptus novaehollandiae	EF532936	6.75e-114	100	Yes	Yes	Egg is also similar to Poliocephalus, the only Australian genus within Podicipedidae without a reference.
								EX043	Swab	12SAC	1408.55	Yes	Yes	28842	23	24951	Tachybaptus novaehollandiae	EF532936	3.37e-17	100	Yes	Yes	Egg is also similar to Poliocephalus, the only Australian genus within Podicipedidae without a reference.
										12SAH	25180.2	Yes	No	3	0
								EX052	Internal	12SAC	313912	Yes	No	34	0
										12SAH		No
	AD024		Hirundinidae	0.076	82.63 +/- 31.33	1	3	EX025	Powder	12SAC	1160.07	Yes
										12SAH	3444.31	Yes	Yes	6212	1	3213	Progne, Tachycineta, Psalidoprocne	JQ071623, JQ071622, AY136559	5.95e-102	96.2	Yes	Yes	Genera within this family on GenBank are all non-Australian. Probably an Australian Genus; similar eggs are: Petrochelidon, or Hirundo (neoxena).
								EX072	Swab	12SAC	2628.46	Yes
										12SAH	59064.4	Yes	Yes	5103	4	2872	Progne, Tachycineta, Psalidoprocne	JQ071623, JQ071622, AY136559	5.95e-102	96.2	Yes	Yes	Genera within this family on GenBank are all non-Australian. Probably an Australian Genus; similar eggs are: Petrochelidon, or Hirundo (neoxena).
									Internal	12SAC
										12SAH
	AD026		Meliphagidae	0.096	55.66 +/- 1.16	1.5	3	EX026	Powder	12SAC	na	Yes	Yes	8020	2	7675	Ptilotula, Anthochaera, Purnella, Melidectes, Acanthagenys, Melidectes	KY994588, AY488244, AY488228+	1.03e-17	100	Yes	Yes	Multiple genera equally matched. Egg appearance also similar to multiple genera within Meliphagidae.
										12SAH		No
								EX073	Swab	12SAC	3541.14	Yes
										12SAH	91405.9	Yes	Yes	5855	3	1750	Gallus gallus	MN013407	8.14e-113	100	No	No	Common contaminant.
								EX081	Internal	12SAC	995.999	Yes	No	16	0
										12SAH	19083	Yes	Yes	6864	2	789	Anthus richardi, novaeseelandiae	NC_041109, KC545397	4.23e-110	98.7	Yes	No	Not all species in genus on Genbank. All genera in family on Genbank. Sequence called at Anthus, but egg does not match.
	AD027		Psittaciformes	0.468	169.29 +/- 17.29	1.5	2.5	EX020	Powder	12SAC	10085.5	Yes	Yes	4618	2	4051	Psittrichas, Northiella	M611475, U88014	7.42e-13	94.34	Yes	Yes	Psittrichas and family (Psittrichasiidae) not Australian. Not all genera in family Psittaculidae on GenBank. Sequence called at Psittaciformes.
										12SAH	46341	Yes	No	2	0
								EX049	Swab	12SAC	13969.6	Yes
										12SAH	48308.9	Yes	Yes	5534	3	3853	Gallus gallus	MN013407	8.14e-113	100	No	No	Common contaminant.
								EX058	Internal	12SAC	22536.9	Yes
										12SAH	320508	Yes	Yes	1865	1	723	Anthus richardi, novaeseelandiae	NC_041109, KC545397	4.23e-110	98.7	Yes	No	Not all species in genus on Genbank. All genera in family on Genbank. Sequence called at Anthus, but egg does not match.
	AD032		Acanthiza	0.068	66.87 +/- 12.19	3	5	EX001	Powder	12SAC	na	Yes
										12SAH	na	Yes	Yes	236	1	59	Acanthiza chrysorrhoa	GU393974	2.38e-113	99.57	Yes	Yes	Not all species on in genus (or genera within family on GenBank). Acanthiza.
								EX002	Swab	12SAC	na	Yes	Yes	1069	10	296	Myzomela, Grantiella	AY488222, AY488204	4.32e-16	98.15	Yes	Yes	Not all genera within family on GenBank. Meliphagidae.
										12SAH		No
								EX003	Internal	12SAC	na	Yes	Yes	31199	3	30748	Malurus lamberti	AY488256	1.03e-17	100	Yes	Yes	Not all species in genus on GenBank. Not all genera within family on GenBank. Maluridae.
										12SAH		No
	AD034		Passeriformes	0.262	115.53 +/- 18.15	1	2.5	EX018	Powder	12SAC	11505.2	Yes
										12SAH	2.07988e+07	Yes	Yes	4626	2	3432	Anthus richardi, novaeseelandiae	NC_041109, KC545397	4.23e-110	98.7	Yes	No	Not all species in genus on Genbank. All genera in family on Genbank. Sequence called at Anthus, but egg does not match. Other less abundant read is Manorina, which the egg matches.
								EX047	Swab	12SAC	7858.29	Yes	Yes	28231	37	6266	Manorina melanocephala, melanophrys, flavigula	KY994587, GU393983, AY488208+	1.02e-17	100	Yes	Yes	Not all genera within family on GenBank. Meliphagidae.
										12SAH	509951	Yes	No	1	0	1
								EX056	Internal	12SAC	4451.27	Yes
										12SAH	1.13165e+06	Yes	Yes	2060	2	642	Anthus richardi, novaeseelandiae	NC_041109, KC545397	4.23e-110	98.7	Yes	No	Not all species in genus on Genbank. All genera in family on Genbank. Sequence called at Anthus, but egg does not match. egg matches.
	AD036		Passeriformes	0.372	156.37 +/- 18.49	0.5	2	EX019	Powder	12SAC	4640.29	Yes	Yes	1388	1	1195	Leptopterus, Vidua, Bubalornis, Stipiturus, Sitta, Tregellasia, Eopsaltria, Crithagra	KY078917, KM374660, KM374655+	2.76e-12	92.59	Yes	Yes	Of the matches, only Maluridae and Petroicidae are Australian. Of these, egg appearance matches Melanodryas or Eopsaltria (Petroicidae), but is also similar to other Passeriformes.
										12SAH		No
								EX048	Swab	12SAC	10015.9	Yes
										12SAH	2.47011e+08	Yes	Yes	6507	2	3403	Gallus gallus	MN013407	8.14e-113	100	No	No	Common contaminant.
								EX057	Internal	12SAC	64187.3	Yes	No	26	0
										12SAH		No
	AD037		Passeriformes	1.205	187 +/- 16.22	2.5	3	EX004	Powder	12SAC	na	Yes	Yes	12411	3	11823	Corvus, Urocissa	MH532955, NC_037486	1.02e-17	100	Yes	Yes	Urocissa not Australian. Not all genera in family on GenBank, but Corvus is the only Australian genus.
										12SAH	na	Yes	No	1	0	1
								EX006	Swab	12SAC	na	Yes	No	10	0
										12SAH		No
								EX005	Internal	12SAC	na	Yes	Yes	8067	9	6243	Uragus, Thraupis, Fringilla, Carpodacus, Haemorhous, Eremopsaltia, Pyrrhula, Geospiza, Piranga, Anthus	KM078763+	3.48e-20	100	Yes	Yes	Egg is also similar to Motacilidae.
										12SAH		No
	AD039		Eolophus roseicapillus	1.068	245.92 +/- 22.27	2	2.5	EX015	Powder	12SAC	8964.45	Yes
										12SAH	1.90321e+06	Yes	Yes	2469	6	390	Eolophus roseicapillus	NC_040154	2.34e-113	100	Yes	Yes	One species in genus. Egg similar in appearance to Lophochroa (the only genus in family not on GenBank), but unlikely to be 100% similar at the locus.
								EX044	Swab	12SAC	803.414	Yes	Yes	28754	26	18297	Eolophus roseicapillus	NC_040154	3.37e-17	100	Yes	Yes	One species in genus. Egg similar in appearance to Lophochroa (the only genus in family not on GenBank), but unlikely to be 100% similar at the locus.
										12SAH	228210	Yes	Yes	4830	2	30	Gallus gallus	MK163565	8.05e-113	100	No	No	Common contaminant.
								EX053	Internal	12SAC	558037	Yes	Yes	7758	2	5820	Fringilla, Anthus, Piranga, Sicalis, Geospiza	KU705762+	2.28e-19	100	Yes	No	Equally well hit to multiple families: Passeriformes.
										12SAH		No
	AD041		None	3.299	na	2	2.5	EX016	Powder	12SAC	33456.5	Yes	No	13	0
										12SAH	336442	Yes	No	72	0
								EX045	Swab	12SAC	4067.71	Yes	YES		50
										12SAH	153726	Yes	Yes	3731	8	1502	Anthus richardi, novaeseelandiae	NC_041109, KC545397	4.28e-110	98.72	Yes	No	Not all species in genus on Genbank. All genera in family on Genbank. Sequence called at Anthus, but egg does not match.
								EX054	Internal	12SAC	861.078	Yes
										12SAH	12677.7	Yes	No	28	0
	AD042		Passeriformes	0.524	84.22 +/- 3.01	2.5	3	EX017	Powder	12SAC	29532.2	Yes	Yes	9814	1	9480	Climacteris, Corvus, Dendrocitta, Urocissa	KY994598, MN122895, NC_045376	1.03e-17	100, 98.15	Yes	No	Not all species in genus on GenBank. All genera in family on GenBank.
										12SAH		No
								EX046	Swab	12SAC	10369.1	Yes	Yes	1821	9	246	Climacteris, Corvus, Dendrocitta, Urocissa	KY994598, MN122895, NC_045376	1.03e-17	100, 98.15	Yes	No	Not all species in genus on GenBank. All genera in family on GenBank.
										12SAH	176585	Yes	No	47	0
								EX055	Internal	12SAC	1618	Yes	Yes	24248	7	13361	Piranga, Geospiza, Anthus, Haemorhous, Tangara, Sicalis, Fringilla	MH700653, NC_039770	1.02e-17	100	Yes	No	Equally well hit to multiple families: Passeriformes.
										12SAH	100721	Yes	No	48	0
	AD045		Malurus	0.054	253.78 +/- 12.10	1.5	2	EX038	Powder	12SAC	286863	Yes	Yes	427	1	309	Malurus melanocephalus	KJ909199	1.03e-17	100	Yes	Yes	Not all species in genus on GenBank. Not all genera within family on GenBank. Curator's suggestion is Large Billed Gerygone (Gerygone magnirostris).
										12SAH	5.30188e+07	Yes	Yes	60	1	20	Malurus melanocephalus	KJ909199	8.14e-113	100	Yes	Yes	Not all species in genus on GenBank. Not all genera within family on GenBank. Curator's suggestion is Large Billed Gerygone (Gerygone magnirostris).
								EX065	Swab	12SAC	1722.16	Yes
										12SAH	55878.3	Yes	Yes	1140	1	326	Northiella haematogaster	U88014	1e-116	100	Yes	No	Not all species in genus on GenBank. Not all genera within family on GenBank. Sequence called at Northiella, but egg does not match.
								EX084	Internal	12SAC	2.88472e+06	Yes	Yes	5440	2	4236	Northiella haematogaster	U88014	3.41e-17	100	Yes	No	Not all species in genus on GenBank. Not all genera within family on GenBank. Sequence called at Psittaculidae, but egg does not match.
										12SAH		No
	AD046		Turnix	0.212	* The remaining eggs were not measured as the blow hole was usually too small for the magenetic ball to fit through	0.5	1.5	EX021	Powder	12SAC	20452.6	Yes	Yes	6767	2	5622	Turnix velox	MK453380	7e-13	94	Yes	Yes	Call at Turniciformes: only Australian genus in this order is Turnix.
										12SAH	1.8745e+07	Yes	Yes	8005	3	756	Turnix velox	MK453380	1.9e-95	94.397	Yes	Yes	Call at Turniciformes: only Australian genus in this order is Turnix.
								EX050	Swab	12SAC	63303.6	Yes	No	5	0
										12SAH		No
								EX059	Internal	12SAC	6.074e+09	Yes	Yes	198	1	143	Turnix velox	MK453380	7.51e-13	94.34	Yes	Yes	Call at Turniciformes: only Australian genus in this order is Turnix.
										12SAH		No
										12SAH		Yes	Yes	8005	3	756	Turnix velox	MK453380	1.9e-95	94.397	Yes	Yes	Call at Turniciformes: only Australian genus in this order is Turnix.
								EX050	Swab	12SAC		Yes	No	5	0
										12SAH		No
								EX059	Internal	12SAC		Yes	Yes	198	1	143	Turnix velox	MK453380	7.51e-13	94.34	Yes	Yes	Call at Turniciformes: only Australian genus in this order is Turnix.
										12SAH		No
	AD047		Aphelocephala	0.09		1	1.5	EX027	Powder	12SAC	8841.04	Yes
										12SAH	546552	Yes	Yes	5824	2	3176	Aphelocephala leucopsis	GU393981	6.75e-114	100	Yes	Yes	Not all species on in genus (or genera within family on GenBank).
								EX074	Swab	12SAC	51063.3	Yes	Yes	26904	22	6160	Smicroronis, Aphelocephala, Acanthiza, Pyrrholaemus, Acanthornis	KY994596, GU393981, GU393978	3.37e-17	100	Yes	Yes	Not all species on in genus (or genera within family on GenBank).
										12SAH		No
								EX082	Internal	12SAC	20594.9	Yes	Yes	6897	1	6607	Smicroronis, Aphelocephala, Acanthiza, Pyrrholaemus, Acanthornis	KY994596, GU393981, GU393978	3.37e-17	100	Yes	Yes	Not all species on in genus (or genera within family on GenBank).
										12SAH	767603	Yes	Yes	755	1	238	Aphelocephala leucopsis	GU393981	6.75e-114	100	Yes	Yes	Not all species on in genus (or genera within family on GenBank).
	AD055		Daphoenositta chrysoptera	0.112		2.5	4	EX023	Powder	12SAC	544.958	Yes	Yes	30	1	13	Daphoenositta chrysoptera	KY994611+	1.03e-17	100	Yes	Yes	Not all species in genus on GenBank, but the one Australian species is. Only one genus in family. Curator's suggestion: Daphoinolita (sic).
										12SAH		No
								EX070	Swab	12SAC	1782.89	Yes	Yes	9191	8	8283	Daphoenositta chrysoptera	KY994611+	1.03e-17	100	Yes	Yes	Not all species in genus on GenBank, but the one Australian species is. Only one genus in family. Curator's suggestion: Daphoinolita (sic).
										12SAH		No
								EX087	Internal	12SAC	20738.2	Yes	Yes	386	1	313	Daphoenositta chrysoptera	KY994611+	1.03e-17	100	Yes	Yes	Not all species in genus on GenBank, but the one Australian species is. Only one genus in family. Curator's suggestion: Daphoinolita (sic).
										12SAH		No
	AD056		Acanthizidae	0.057		1	4	EX039	Powder	12SAC	9216.48	Yes	Yes	29539	3	28183	Acanthiza pusilla, apicalis	GU393971, AY488246	3.37e-17	100	Yes	Maybe	Not all species on in genus (or genera within family on GenBank). Acanthizidae. Curator's suggestion: Acanthiza apicalis?
										12SAH	121450	Yes	No	5729	0
								EX066	Swab	12SAC	37380.5	Yes	Yes	7800	6	7269	Acanthiza pusilla, apicalis	GU393971, AY488246	3.41e-17	100	Yes	Maybe	Not all species on in genus (or genera within family on GenBank). Acanthizidae. Curator's suggestion: Acanthiza apicalis?
										12SAH		No
								EX085	Internal	12SAC	3.0492e+06	Yes	Yes	3738	2	3451	Acanthiza pusilla, apicalis	GU393971, AY488246	3.41e-17	100	Yes	Maybe	Not all species on in genus (or genera within family on GenBank). Acanthizidae. Curator's suggestion: Acanthiza apicalis?
										12SAH		No
	AD058		Acanthiza	0.065		1	3.5	EX036	Powder	12SAC	3350.13	Yes	Yes	26427	2	25614	Acanthiza pusilla, apicalis	GU393971, AY488246	3.37e-17	100	Yes	Yes	Not all species on in genus (or genera within family on GenBank). Acanthizidae. Curator's suggestion: Acanthiza apicalis?
										12SAH	67847.1	Yes	Yes	12555	2	1051	Acanthiza pusilla, apicalis	GU393971, AY488246	6.67e-114	100, 99	Yes	Yes	Not all species on in genus (or genera within family on GenBank). Acanthiza. Curator's suggestion: Acanthiza apicalis?
								EX063	Swab	12SAC	65536	Yes	Yes	9881	6	9099	Gallus gallus	MN013407+	1.03e-17	100	No	No	Common contaminant.
										12SAH	336442	Yes	Yes	5364	1	4039	Gallus gallus	MN013407+	8.14e-113	100	No	No	Common contaminant.
								EX083	Internal	12SAC	142441	Yes
										12SAH	1.52256e+07	Yes	Yes	1926	4	73	Acanthiza lineata	GU393977	1.94e-114	100	Yes	Yes	Not all species on in genus (or genera within family on GenBank). Acanthiza. Curator's suggestion: Acanthiza apicalis?
	AD059		Pyrrholaemus sagittata	0.105		2	5	EX024	Powder	12SAC	5673.41	Yes
										12SAH	1.66613e+07	Yes	Yes	4321	1	2793	Pyrrholaemus sagittata	GU393969	1.94e-114	100	Yes	Yes	All species in genus on GenBank. Curator's suggestion: Calamanthus campatris?
								EX071	Swab	12SAC	352.139	Yes
										12SAH	1.10836e+06	Yes	Yes	5920	4	1929	Pyrrholaemus sagittata	GU393969	1.94e-114	100	Yes	Yes	All species in genus on GenBank. Curator's suggestion: Calamanthus campatris?
								EX080	Internal	12SAC	23987.6	Yes	No	8	0
										12SAH	1.51407e+06	Yes	Yes	918	2	80	Pyrrholaemus sagittata	GU393969	1.94e-114	100	Yes	Yes	All species in genus on GenBank. Curator's suggestion: Calamanthus campatris?
	AD061		Sericornis	0.094		1	3	EX028	Powder	12SAC	474.413	Yes
										12SAH	10884.6	Yes	Yes	928	1	131	Sericornis keri, frontalis	KC923917, GU393966	1.49e-109	98.71, 98.3	Yes	Yes	Not all species on in genus (or genera within family on GenBank). Curator's suggestion: Sericornis frontalis?
								EX075	Swab	12SAC	59888.9	Yes	No	13	0
										12SAH		No
									Internal	12SAC
										12SAH
	AD065		Passeriformes	0.083		1	3	EX031	Powder	12SAC	12077.2	Yes	Yes	24251	1	23641	Siecercus, Psittiparus, Abrornis, Spizixos, Pycnonotus, Hirundo, Poodytes, Locustella, Phylloscopus	KX977449, NC_039536, NC_037189	1.02e-17	100	Yes	Yes	Equally well hit to multiple families: Passeriformes. Curator's suggestion: Petrochelidon ariel?
										12SAH	15936	Yes	No	2	0
								EX078	Swab	12SAC	79573.5	Yes	Yes	5896	13	1191	Siecercus, Psittiparus, Abrornis, Spizixos, Pycnonotus, Hirundo, Poodytes, Locustella, Phylloscopus, Acanthiza	KX977449, NC_039536, NC_037189	1.02e-17	100	Yes	Yes	Equally well hit to multiple families: Passeriformes. Curator's suggestion: Petrochelidon ariel?
										12SAH	129267	Yes	No	1	0
									Internal	12SAC
										12SAH
	AD068		Acanthiza	0.061		1.5	4	EX037	Powder	12SAC	1562.89	Yes
										12SAH	22381.2	Yes	Yes	1860	2	237	Acanthiza lineata	GU393977	1.94e-114	100	Yes	Yes	Not all species on in genus (or genera within family on GenBank). Acanthiza.
								EX064	Swab	12SAC	4803.93	Yes
										12SAH	721180	Yes	Yes	1553	2	367	Acanthiza pusilla, apicalis	GU393971, AY488246	6.75e-114	100, 99.14	Yes	Yes	Not all species on in genus (or genera within family on GenBank). Acanthiza.
									Internal	12SAC
										12SAH
	AD071		Meliphagidae	0.081		0.5	3	EX032	Powder	12SAC	21321.2	Yes	Yes	5522	2	5247	Epthianura tricolor	AY488201	1.03e-17	100	Yes	Yes	All species in genus on GenBank. Not all genera within family on GenBank. Meliphagidae. Curator's suggestion: Pthuanura (sic) albifrons?
										12SAH
								EX079	Swab	12SAC	197296	Yes	Yes	7744	7	5350	Taeniopygia, Erythurua, Quelea	DQ453515, AF447229, AF407075	1.03e-17	100	Yes	No	Equally well hit to multiple families: Passeriformes. Curator's suggestion: Pthuanura (sic) albifrons?
										12SAH
									Internal	12SAC
										12SAH
	AD073		Acanthizidae	0.095				EX029	Powder	12SAC	4359.66	Yes	Yes	31704	1	30590	Smicrornis, Aphelocephala, Acanthiza, Pyrrholaemus, Acanthornis	KY994596, GU393981, GU393975	3.37e-17	100	Yes	Yes	Equally well hit to multiple genera: Acanthizidae.
										12SAH	51776.1	Yes	No	61	0
								EX076	Swab	12SAC	292890	Yes	Yes	873	8	434	Gymnorhina tibicen	MK453379	1.03e-17	100	Yes	No	Only one species in the genus Gymnorhina (syn. Cracticus), but egg does not match.
										12SAH		No
									Internal	12SAC
										12SAH
	AD075		Malurus	0.074		1	2	EX034	Powder	12SAC	8135.41	Yes
										12SAH	593957	Yes	Yes	1575	4	234	Malurus lamberti, splendens, cyaneus	GU393954, GU393953, GU393952	8.14e-113	100	Yes	Yes	Not all species in genus on GenBank. Not all genera within family on GenBank.
								EX061	Swab	12SAC	84110.6	Yes	Yes	8190	17	4194	Malurus lamberti, splendens, cyaneus	GU393954, GU393953, GU393952	1.03e-17	100	Yes	Yes	Not all species in genus on GenBank. Not all genera within family on GenBank.
										12SAH		No
									Internal	12SAC
										12SAH
	AD077		None	0.088		1	3	EX033	Powder	12SAC	6122.9	Yes	Yes	137	1	52	No hits						Curator's suggestion: Rhipidura rufiventris?
										12SAH		No
								EX060	Swab	12SAC	169391	Yes	No	12	0
										12SAH		No
									Internal	12SAC
										12SAH
	AD079		Acanthiza	0.059		1.5	3	EX040	Powder	12SAC	5752.61	Yes	Yes	4673	1	3945	Acanthiza nana, lineata	KY994614, GU393977	1.02e-17	100	Yes	Yes	Not all species on in genus (or genera within family on GenBank). Acanthiza.
										12SAH	61572.6	Yes	Yes	5284	2	35	Acanthiza nana	KY994614+	1.92e-114	100	Yes	Yes	Not all species on in genus (or genera within family on GenBank). Acanthiza.
								EX067	Swab	12SAC	26615.9	Yes	Yes	10053	21	8472	Colluricincla harmonica	KY994601	1.6e-15	96.36	Yes	No	Not all species in genus on GenBank. All genera in family on GenBank. Colluricincla, but egg does not match.
										12SAH	506429	Yes	Yes	108	1	19	Progne, Tachycineta, Psalidoprocne	JQ071623, JQ071622, AY136559	1.4e-103	96.58	Yes	No	Genera within this family on GenBank are all non-Australian. Eggs do not match.
									Internal	12SAC
										12SAH
	AD080		Chalcites	0.079		1.5	3	EX035	Powder	12SAC	7131.55	Yes
										12SAH	1.11607e+06	Yes	Yes	6275	5	2858	Chalcites lucidus	HM159160	6.75e-114	100	Yes	Yes	Not all species in Genus on GenBank. Not all genera in family on GenBank.
								EX062	Swab	12SAC	1530.73	Yes	Yes	16729	4	16176	Cuculus, Chalcites	LN734272, HM159160	1.02e-17	100	Yes	Yes	Not all species in Genus on GenBank. Not all genera in family on GenBank. Cuculidae.
										12SAH	857632	Yes	No	1	0
									Internal	12SAC
										12SAH
	AD081		Petroica	0.092		1	4	EX030	Powder	12SAC	2957.17	Yes	Yes	19124	2	18041	Petroica boodang	JX901074	1.02e-17	100	Yes	Yes	Not all species in genus on GenBank. Not all genera in family on GenBank. Curator's suggestion: Petroica boodang?
										12SAH	1.41268e+06	Yes	No	1	0
								EX077	Swab	12SAC	50710.6	Yes	No
										12SAH		No
									Internal	12SAC
										12SAH
	AD083		Smicrornis brevirostris	0.052		1	3	EX041	Powder	12SAC	9674.69	Yes
										12SAH	35610.1	Yes	Yes	4770	5	2196	Smicrornis brevirostris	KY994596	6.75e-114	100	Yes	Yes	One species in genus (on GenBank). Not all genera within family on GenBank. Curator's suggestion: Smicrornis?
								EX068	Swab	12SAC	119778	Yes	Yes	4420	14	1395	Colluricincla harmonica	KY994601	1.6e-15	96.36	Yes	No	Not all species in genus on GenBank. All genera in family on GenBank. Colluricincla, but egg does not match. Curator's suggestion: Smicrornis?
										12SAH	116502	Yes	No	8	0
									Internal	12SAC
										12SAH
	AD048		Smicrornis brevirostris	0.064		0.5	2	EX007	Powder	12SAC	na	Yes	No	14	0								Sanger sequencing of 12SAC produces a sequence assigned to Acanthazidae. Curator's suggestion: weebill.
										12SAH	na	Yes	No	1	0								Sanger sequencing of 12SAH produces a sequences assigned to Smicrornis brevirostris = Curator's suggestion as weebill.
									Swab	12SAC
										12SAH
									Internal	12SAC
										12SAH
	AD051		Acanthiza	0.061		0.5	2.5	EX010	Powder	12SAC	na	Yes	Yes	6365	2	5934	Acanthiza nana, lineata	KY994614, GU393977	1.02e-17	100	Yes	Yes	Not all species on in genus (or genera within family on GenBank). Acanthiza. Curator's suggeston: Little thornbill (Acanthiza nana)
										12SAH	na	Yes	Yes	2858	7	305	Acanthiza lineata	GU393977	1.94e-114	100	Yes	Yes	Not all species on in genus (or genera within family on GenBank). Acanthiza. Curator's suggeston: Little thornbill (Acanthiza nana)
									Swab	12SAC
										12SAH
									Internal	12SAC
										12SAH
	AD053		Acanthiza	0.051		2	3	EX012	Powder	12SAC	na	Yes	Yes	533	1	367	Acanthiza nana, lineata	KY994614, GU393977	1.02e-17	100	Yes	Yes	Not all species on in genus (or genera within family on GenBank). Acanthizidae. Curator's suggeston: Little thornbill (Acanthiza nana). Same clutch as AD051.
										12SAH	na	Yes	No	32	0
									Swab	12SAC
										12SAH
									Internal	12SAC
										12SAH
E23635	AD084		Passeriformes	0.168		1.5	2.5	EX088	Powder	12SAC	13493.7	Yes	Yes	21179	2	20563	Passer, Leucosticte, Chlorospingus, Petronia	MH211399, KM078775, AF447222	1.02e-17	100	No	Maybe	Equally well hit to multiple families: Passeriformes.
										12SAH	14164.6	Yes	No	2	0
									Swab	12SAC
										12SAH
									Internal	12SAC
										12SAH
E23637	AD085		Meliphagidae	0.165		1.5	3	EX089	Powder	12SAC	31433.2	Yes	Yes	20	1	11	Acanthagenys, Acanthorhynchus, Anthochaera, Manorina, Melidectes, Myzomela, Purnella, Anthochaera, Lichenostomus, Meliphaga, Ptilotula	AY488184+	4.37e-16	98.14	Yes	Yes	Not all species in genus on GenBank. Not all genera within family on GenBank.
										12SAH		No
									Swab	12SAC
										12SAH
									Internal	12SAC
										12SAH
E23664	AD086		Passeriformes	0.471		2	3	EX090	Powder	12SAC	4513.4	Yes	No	10	0								Sanger sequencing of 12SAC shows the closest match is Pitta at 96.2% identity--call at Passeriformes (other genera in Pittidae are not Australian).
										12SAH		No
									Swab	12SAC
										12SAH
									Internal	12SAC
										12SAH
E23665	AD087		Lewinia	0.86		2	3	EX091	Powder	12SAC	3615.55	Yes	Yes	5346	1	4756	Lewinia pectoralis, muelleri	JQ360503+	3.48e-20	100	Yes	Yes	Not all species in genus on GenBank. All genera in family on GenBank.
										12SAH		No
									Swab	12SAC
										12SAH
									Internal	12SAC
										12SAH
E23671	AD088		Passeriformes	0.432		2.5	3	EX092	Powder	12SAC	6517.03	Yes	Yes	5947	2	5485	Leptopterus, Vidua, Bubalornis, Stipiturus, Sitta, Tregellasia, Eopsaltria, Crithagra	AB042335+	1.23e-10	92.6	Yes	Yes	Equally well hit to multiple families: Passeriformes. Curator's suggestion: Cracticus nigrogularis.
										12SAH		No
									Swab	12SAC
										12SAH
									Internal	12SAC
										12SAH
E23674	AD089		Passeriformes	0.388		1	2	EX093	Powder	12SAC	45073.8	Yes	Yes	135	1	71	Lonchura, Artamus	KR184724+	5.4e-16	96.4	Yes	Yes	Equally well hit to multiple families: Passeriformes. Curator's suggestion: Cracticus torquatus.
										12SAH		No
									Swab	12SAC
										12SAH
									Internal	12SAC
										12SAH
E23678	AD090		Lewinia	0.736		2	3	EX094	Powder	12SAC	4096	Yes	Yes	336	1	212	Lewinia pectoralis, muelleri	JQ360502	3.48e-20	100	Yes	Yes	Not all species in genus on GenBank. All genera in family on GenBank. Curator's suggestion: Lewinia pectoralis?
										12SAH	147464	Yes	Yes	461	1	38	Lewinia pectoralis, muelleri	JQ360502	1.37e-125	100	Yes	Yes	Not all species in genus on GenBank. All genera in family on GenBank. Curator's suggestion: Lewinia pectoralis?
									Swab	12SAC
										12SAH
									Internal	12SAC
										12SAH
E23691	AD091		Ptilonorhynchidae	0.792		1	2	EX095	Powder	12SAC	7486.11	Yes	Yes	6857	1	6417	Ptilonorhynchus violaceus	GU393986	3.48e-20	100	Yes	Yes	One species in genus (on GenBank). Not all genera in family on GenBank.Curator's suggestion: Chlamydera maculata?
										12SAH		No
									Swab	12SAC
										12SAH
									Internal	12SAC
										12SAH
E23696	AD092		Sterna	1.044		2.5	3	EX096	Powder	12SAC	30786.3	Yes	Yes	5388	4	4709	Sterna striata, dougallii	AY631350, AY631337	3.41e-17	100	Yes	Yes	Not all species in genus on GenBank. All Australian genera in family on GenBank. Curator's suggestion: Sterna dougallii?
										12SAH	72716.7	Yes	No	28	0
									Swab	12SAC
										12SAH
									Internal	12SAC
										12SAH
E23697	AD093		Sterna	1.257		3	3.5	EX097	Powder	12SAC	103552	Yes	Yes	4824	3	3869	Sterna sumatrana	AY631351	3.37e-17	100	Yes	Yes	Not all species in genus on GenBank. All Australian genera in family on GenBank. Curator's suggestion: Sterna dougallii?
										12SAH		No
									Swab	12SAC
										12SAH
									Internal	12SAC
										12SAH
E10619	AD094		Northiella	0.424		2.5	3	EX098	Powder	12SAC	2401.97	Yes	Yes	76088	2	74549	Northiella haematogaster	U88014	3.37e-17	100	Yes	Yes	Not all species in genus on GenBank. Not all genera in family on GenBank. Psittaculidae.
										12SAH	92681.9	Yes	Yes	970	1	285	Northiella haematogaster	U88014	3.7e-129	100	Yes	Yes	Not all species in genus on GenBank, but only this species is known from SE QLD. Not all genera in family on GenBank. Northiella, very likely N. haematogaster.
									Swab	12SAC
										12SAH
									Internal	12SAC
										12SAH

## Sheet: Analysis_format
							1 = Yes	0 = No			Outliers
AD#	Taxonomic resolution	Mass (g)	Average apex thickness (µm)	Approx. volume sampled (mm3)	Substrate	Barcode	Amplification?	Pass filter?	Filtered, unique reads	Plausible ID?	Fold copies fewer than positive control
AD001	Species	2.597			Powder	12SAC	1	1	1	1	5404.7
		2.597			Powder	12SAH	1	1	5	0	1.24531e+07
		2.597			Swab	12SAC	1	1	27	1	12765.8
		2.597			Swab	12SAH	1	0	0		121450
		2.597			Internal	12SAC	1	1	3	1	49667
		2.597			Internal	12SAH	0
AD005	Genus	0.866	185.24	0.436461	Powder	12SAC	1	1	1	1	699.413
		0.866	185.24	0.436461	Powder	12SAH	0
		0.866	185.24		Swab	12SAC	1				179.769
		0.866	185.24		Swab	12SAH	1	1	5	0	28924.4
		0.866	185.24		Internal	12SAC
		0.866	185.24		Internal	12SAH
AD017	Family	1.135	338.97	3.39439	Powder	12SAC	1				760.076
		1.135	338.97	3.39439	Powder	12SAH	1	1	1	1	1.24531e+07
		1.135	338.97		Swab	12SAC	1	1	23	1	1408.55
		1.135	338.97		Swab	12SAH	1	0	0		25180.2
		1.135	338.97		Internal	12SAC	1	0	0		313912
		1.135	338.97		Internal	12SAH	0
AD024	Family	0.076	82.63	0.519179	Powder	12SAC	1				1160.07
		0.076	82.63	0.519179	Powder	12SAH	1	1	1	1	3444.31
		0.076	82.63		Swab	12SAC	1				2628.46
		0.076	82.63		Swab	12SAH	1	1	4	1	59064.4
		0.076	82.63		Internal	12SAC
		0.076	82.63		Internal	12SAH
AD026	Family	0.096	55.66	0.295078	Powder	12SAC	1	1	2	1	na
		0.096	55.66	0.295078	Powder	12SAH	0
		0.096	55.66		Swab	12SAC	1				3541.14
		0.096	55.66		Swab	12SAH	1	1	3	0	91405.9
		0.096	55.66		Internal	12SAC	1	0	0		995.999
		0.096	55.66		Internal	12SAH	1	1	2	0	19083
AD027	Order	0.468	169.29	0.53184	Powder	12SAC	1	1	2	1	10085.5
		0.468	169.29	0.53184	Powder	12SAH	1	0	0		46341
		0.468	169.29		Swab	12SAC	1				13969.6
		0.468	169.29		Swab	12SAH	1	1	3	0	48308.9
		0.468	169.29		Internal	12SAC	1				22536.9
		0.468	169.29		Internal	12SAH	1	1	1	0	320508
AD032	Genus	0.068	66.87	0.840313	Powder	12SAC	1				na
		0.068	66.87	0.840313	Powder	12SAH	1	1	1	1	na
		0.068	66.87		Swab	12SAC	1	1	10	0	na
		0.068	66.87		Swab	12SAH	0
		0.068	66.87		Internal	12SAC	1	1	3	0	na
		0.068	66.87		Internal	12SAH	0
AD034	Order	0.262	115.53	0.476369	Powder	12SAC	1				11505.2
		0.262	115.53	0.476369	Powder	12SAH	1	1	2	0	2.07988e+07
		0.262	115.53		Swab	12SAC	1	1	37	1	7858.29
		0.262	115.53		Swab	12SAH	1	0	0		509951
		0.262	115.53		Internal	12SAC	1				4451.27
		0.262	115.53		Internal	12SAH	1	1	2	0	1.13165e+06
AD036	Order	0.372	156.37	0.460548	Powder	12SAC	1	1	1	1	4640.29
		0.372	156.37	0.460548	Powder	12SAH	0
		0.372	156.37		Swab	12SAC	1				10015.9
		0.372	156.37		Swab	12SAH	1	1	2	0	2.47011e+08
		0.372	156.37		Internal	12SAC	1	0	0		64187.3
		0.372	156.37		Internal	12SAH	0
AD037	Order	1.205	187	0.403891	Powder	12SAC	1	1	3	1	na
		1.205	187	0.403891	Powder	12SAH	1	0	0		na
		1.205	187		Swab	12SAC	1	0	0		na
		1.205	187		Swab	12SAH	0
		1.205	187		Internal	12SAC	1	1	9	0	na
		1.205	187		Internal	12SAH	0
AD039	Species	1.068	245.92	0.434576	Powder	12SAC	1				8964.45
		1.068	245.92	0.434576	Powder	12SAH	1	1	6	1	1.90321e+06
		1.068	245.92		Swab	12SAC	1	1	26	1	803.414
		1.068	245.92		Swab	12SAH	1	1	2	0	228210
		1.068	245.92		Internal	12SAC	1	1	2	0	558037
		1.068	245.92		Internal	12SAH	0
AD041	na	3.299			Powder	12SAC	1	0	0		33456.5
		3.299			Powder	12SAH	1	0	0		336442
		3.299			Swab	12SAC	1				4067.71
		3.299			Swab	12SAH	1	1	8		153726
		3.299			Internal	12SAC	1				861.078
		3.299			Internal	12SAH	1	0	0		12677.7
AD042	Order	0.524	84.22	0.181902	Powder	12SAC	1	1	1	1	29532.2
		0.524	84.22	0.181902	Powder	12SAH	0
		0.524	84.22		Swab	12SAC	1	1	9	1	10369.1
		0.524	84.22		Swab	12SAH	1	0	0		176585
		0.524	84.22		Internal	12SAC	1	1	7	0	1618
		0.524	84.22		Internal	12SAH	1	0	0		100721
AD045	Genus	0.054	253.78	0.348807	Powder	12SAC	1	1	1	1	286863
		0.054	253.78	0.348807	Powder	12SAH	1	1	1	1	5.30188e+07
		0.054	253.78		Swab	12SAC	1				1722.16
		0.054	253.78		Swab	12SAH	1	1	1	0	55878.3
		0.054	253.78		Internal	12SAC	1	1	2	0	2.88472e+06
		0.054	253.78		Internal	12SAH	0
AD046	Genus	0.212			Powder	12SAC	1	1	2	1	20452.6
		0.212			Powder	12SAH	1	1	3	1	1.8745e+07
		0.212			Swab	12SAC	1	0	0		63303.6
		0.212			Swab	12SAH	0
		0.212			Internal	12SAC	1	1	1	1	6.074e+09
		0.212			Internal	12SAH	0
AD047	Genus	0.09			Powder	12SAC	1				8841.04
		0.09			Powder	12SAH	1	1	2	1	546552
		0.09			Swab	12SAC	1	1	22	1	51063.3
		0.09			Swab	12SAH	0
		0.09			Internal	12SAC	1	1	1	1	20594.9
		0.09			Internal	12SAH	1	1	1	1	767603
AD055	Species	0.112			Powder	12SAC	1	1	1	1	544.958
		0.112			Powder	12SAH	0
		0.112			Swab	12SAC	1	1	8	1	1782.89
		0.112			Swab	12SAH	0
		0.112			Internal	12SAC	1	1	1	1	20738.2
		0.112			Internal	12SAH	0
AD056	Family	0.057			Powder	12SAC	1	1	3	1	9216.48
		0.057			Powder	12SAH	1	1	10	1	121450
		0.057			Swab	12SAC	1	1	6	1	37380.5
		0.057			Swab	12SAH	0
		0.057			Internal	12SAC	1	1	2	1	3.0492e+06
		0.057			Internal	12SAH	0
AD058	Genus	0.065			Powder	12SAC	1	1	2	1	3350.13
		0.065			Powder	12SAH	1	1	2	1	67847.1
		0.065			Swab	12SAC	1	1	6	0	65536
		0.065			Swab	12SAH	1	1	1	0	336442
		0.065			Internal	12SAC	1				142441
		0.065			Internal	12SAH	1	1	4	1	1.52256e+07
AD059	Species	0.105			Powder	12SAC	1				5673.41
		0.105			Powder	12SAH	1	1	1	1	1.66613e+07
		0.105			Swab	12SAC	1				352.139
		0.105			Swab	12SAH	1	1	4	1	1.10836e+06
		0.105			Internal	12SAC	1	0	0		23987.6
		0.105			Internal	12SAH	1	1	2	1	1.51407e+06
AD061	Genus	0.094			Powder	12SAC	1				474.413
		0.094			Powder	12SAH	1	1	1	1	10884.6
		0.094			Swab	12SAC	1	0	0		59888.9
		0.094			Swab	12SAH	0
		0.094			Internal	12SAC
		0.094			Internal	12SAH
AD065	Order	0.083			Powder	12SAC	1	1	1	1	12077.2
		0.083			Powder	12SAH	1	0	0		15936
		0.083			Swab	12SAC	1	1	13	1	79573.5
		0.083			Swab	12SAH	1	0	0		129267
		0.083			Internal	12SAC
		0.083			Internal	12SAH
AD068	Genus	0.061			Powder	12SAC	1				1562.89
		0.061			Powder	12SAH	1	1	2	1	22381.2
		0.061			Swab	12SAC	1				4803.93
		0.061			Swab	12SAH	1	1	2	1	721180
		0.061			Internal	12SAC
		0.061			Internal	12SAH
AD071	Family	0.081			Powder	12SAC	1	1	2	1	21321.2
		0.081			Powder	12SAH
		0.081			Swab	12SAC	1	1	7	0	197296
		0.081			Swab	12SAH
		0.081			Internal	12SAC
		0.081			Internal	12SAH
AD073	Family	0.095			Powder	12SAC	1	1	1	1	4359.66
		0.095			Powder	12SAH	1	0	0		51776.1
		0.095			Swab	12SAC	1	1	8	0	292890
		0.095			Swab	12SAH	0
		0.095			Internal	12SAC
		0.095			Internal	12SAH
AD075	Genus	0.074			Powder	12SAC	1				8135.41
		0.074			Powder	12SAH	1	1	4	1	593957
		0.074			Swab	12SAC	1	1	17	1	84110.6
		0.074			Swab	12SAH	0
		0.074			Internal	12SAC
		0.074			Internal	12SAH
AD077	na	0.088			Powder	12SAC	1	1	1		6122.9
		0.088			Powder	12SAH	0
		0.088			Swab	12SAC	1	0	0		169391
		0.088			Swab	12SAH	0
		0.088			Internal	12SAC
		0.088			Internal	12SAH
AD079	Genus	0.059			Powder	12SAC	1	1	1	1	5752.61
		0.059			Powder	12SAH	1	1	2	1	61572.6
		0.059			Swab	12SAC	1	1	21	0	26615.9
		0.059			Swab	12SAH	1	1	1	0	506429
		0.059			Internal	12SAC
		0.059			Internal	12SAH
AD080	Genus	0.079			Powder	12SAC	1				7131.55
		0.079			Powder	12SAH	1	1	5	1	1.11607e+06
		0.079			Swab	12SAC	1	1	4	1	1530.73
		0.079			Swab	12SAH	1	0	0		857632
		0.079			Internal	12SAC
		0.079			Internal	12SAH
AD081	Family	0.092			Powder	12SAC	1	1	2	1	2957.17
		0.092			Powder	12SAH	1	0	0		1.41268e+06
		0.092			Swab	12SAC	1	0			50710.6
		0.092			Swab	12SAH	0
		0.092			Internal	12SAC
		0.092			Internal	12SAH
AD083	Species	0.052			Powder	12SAC	1				9674.69
		0.052			Powder	12SAH	1	1	5	1	35610.1
		0.052			Swab	12SAC	1	1	14	0	119778
		0.052			Swab	12SAH	1	0	0		116502
		0.052			Internal	12SAC
		0.052			Internal	12SAH
AD048	Species	0.064			Powder	12SAC	1	0	0	1	na
		0.064			Powder	12SAH	1	0	0	1	na
		0.064			Swab	12SAC
		0.064			Swab	12SAH
		0.064			Internal	12SAC
		0.064			Internal	12SAH
AD051	Genus	0.061			Powder	12SAC	1	1	2	1	na
		0.061			Powder	12SAH	1	1	7	1	na
		0.061			Swab	12SAC
		0.061			Swab	12SAH
		0.061			Internal	12SAC
		0.061			Internal	12SAH
AD053	Genus	0.051			Powder	12SAC	1	1	1	1	na
		0.051			Powder	12SAH	1	0	0		na
		0.051			Swab	12SAC
		0.051			Swab	12SAH
		0.051			Internal	12SAC
		0.051			Internal	12SAH
AD084	Order	0.168			Powder	12SAC	1	1	2	1	13493.7
		0.168			Powder	12SAH	1	0	0		14164.6
		0.168			Swab	12SAC
		0.168			Swab	12SAH
		0.168			Internal	12SAC
		0.168			Internal	12SAH
AD085	Family	0.165			Powder	12SAC	1	1	1	1	31433.2
		0.165			Powder	12SAH	0
		0.165			Swab	12SAC
		0.165			Swab	12SAH
		0.165			Internal	12SAC
		0.165			Internal	12SAH
AD086	Order	0.471			Powder	12SAC	1	0	0	1	4513.4
		0.471			Powder	12SAH	0
		0.471			Swab	12SAC
		0.471			Swab	12SAH
		0.471			Internal	12SAC
		0.471			Internal	12SAH
AD087	Genus	0.86			Powder	12SAC	1	1	1	1	3615.55
		0.86			Powder	12SAH	0
		0.86			Swab	12SAC
		0.86			Swab	12SAH
		0.86			Internal	12SAC
		0.86			Internal	12SAH
AD088	Order	0.432			Powder	12SAC	1	1	2	1	6517.03
		0.432			Powder	12SAH	0
		0.432			Swab	12SAC
		0.432			Swab	12SAH
		0.432			Internal	12SAC
		0.432			Internal	12SAH
AD089	Order	0.388			Powder	12SAC	1	1	1	1	45073.8
		0.388			Powder	12SAH	0
		0.388			Swab	12SAC
		0.388			Swab	12SAH
		0.388			Internal	12SAC
		0.388			Internal	12SAH
AD090	Genus	0.736			Powder	12SAC	1	1	1	1	4096
		0.736			Powder	12SAH	1	1	1	1	147464
		0.736			Swab	12SAC
		0.736			Swab	12SAH
		0.736			Internal	12SAC
		0.736			Internal	12SAH
AD091	Family	0.792			Powder	12SAC	1	1	1	1	7486.11
		0.792			Powder	12SAH	0
		0.792			Swab	12SAC
		0.792			Swab	12SAH
		0.792			Internal	12SAC
		0.792			Internal	12SAH
AD092	Genus	1.044			Powder	12SAC	1	1	4	1	30786.3
		1.044			Powder	12SAH	1	0	0		72716.7
		1.044			Swab	12SAC
		1.044			Swab	12SAH
		1.044			Internal	12SAC
		1.044			Internal	12SAH
AD093	Genus	1.257			Powder	12SAC	1	1	3	1	103552
		1.257			Powder	12SAH	0				1.75131e+06
		1.257			Swab	12SAC
		1.257			Swab	12SAH
		1.257			Internal	12SAC
		1.257			Internal	12SAH
AD094	Genus	0.424			Powder	12SAC	1	1	2	1	2401.97
		0.424			Powder	12SAH	1	1	1	1	92681.9
		0.424			Swab	12SAC
		0.424			Swab	12SAH
		0.424			Internal	12SAC
		0.424			Internal	12SAH
