# Supplementary material for: Genetic barcoding of museum eggshell improves data integrity of avian biological collections
Source: Sci Rep. 2021 Jan 15;11:1605. doi: 10.1038/s41598-020-79852-4 (PMC7810714; doi:10.1038/s41598-020-79852-4)
Supplement: Supplementary file 4 — Supplementary Information 4 [file 41598_2020_79852_MOESM4_ESM.xlsx]

## Sheet: Table S3
Table S3 | Intra- and inter- specific and generic pairwise identities within various avian families for 12SAC and 12SAH minibarcodes.
SD = standard deviation, n = number of pairwise comparisons
	Average pairwise identity within species within genus (%) +/- SD				Average pairwise identity between species within genus (%) +/- SD				Average pairwise identity between genera within family (%) +/- SD
Family	12SAC	n	12SAH	n	12SAC	n	12SAH	n	12SAC	n	12SAH	n
All / average	99.60 +/- 0.53	366	99.68 +/- 0.33	344	96.58 +/- 2.88	248	97.20 +/- 1.87	323	92.05 +/- 4.44	4167	93.42 +/- 2.26	3765
Acanthizidae	99.69 +/- 0.76	12	99.55 +/- 0.78	7	97.05 +/- 2.03	4	97.72 +/- 0.49	4	94.07 +/- 4.02	65	94.99 +/- 1.72	66
Alcedinidae	100 +/- 0	7	100 +/- 0	7	92.44 +/- 2.10	3	94.61 +/- 1.14	3	84.07 +/- 5.63	45	88.77 +/- 3.30	45
Anhingidae					89.93 +/- 3.90	3	90.3 +/- 2.75	3
Ardeidae	99.46 +/- 2.34	19	99.83 +/- 0.57	19	95.26 +/- 2.86	5	95.89 +/- 1.38	5	88.35 +/- 2.97	66	91.50 +/- 1.53	55
Artamidae	100 +/- 0	3	99.86 +/- 0.24	3	100	1	99.15	1	95.45	1	94.28	1
Burhinidae					90.12 +/- 3.02	6	92.59 +/- 1.59	6
Cacatuidae	100 +/- 0	8	99.93 +/- 0.14	8	91.49 +/- 4.00	2	97.01 +/- 0.13	2	90.24 +/- 2.55	10	93.15 +/- 1.48	10
Camphephagidae	100	1	100	1					91.36 +/- 4.66	3	93.73 +/- 3.97	3
Charadriidae	100 +/- 0	5	99.71 +/- 0.70	6	96.13 +/- 2.49	3	95.77 +/- 1.96	3	91.89 +/- 2.85	45	92.52 +/- 1.89	45
Climacteridae	100 +/- 0	2	99.57 +/- 0	2					96.3	1	94.44	1
Columbinae	99.73 +/- 0.81	31	99.80 +/- 0.49	31	94.86 +/- 3.08	16	97.09 +/- 1.09	17	87.48 +/- 3.58	861	91.53 +/- 1.66	780
Corvidae	99.25 +/- 2.83	19	99.95 +/- 0.12	19	96.93 +/- 4.84	3	98.15 +/- 2.05	80	96.26 +/- 3.38	28	97.09 +/- 1.75	28
Cuculidae	99.12 +/- 1.44	7	99.19 +/- 1.55	6	96.98 +/- 0.65	4	96.57 +/- 1.38	12	89.94 +/- 3.51	36	89.96 +/- 8.35	36
Estrilidae	100	1	100	1	97.12 +/- 0.97	2	98.12 +/- 1.47	2	95.22 +/- 2.52	45	96.33 +/- 1.20	45
Fregatidae					100 +/- 0	6	99.01 +/- 0.52
Hirundinae	100 +/- 0	18	99.91 +/- 0.32	12	98.10 +/- 1.38	35	97.66 +/- 0.85	45	92.81 +/- 9.79	15	97.04 +/- 0.90	10
Jacanidae	99.75 +/- 0.57	5			98.74	1			91.79 +/- 3.12	15
Laridae	100 +/- 0	14	99.94 +/- 0.16	13	97.34 +/- 1.87	4	97.92 +/- 1.30	4	93.79 +/- 4.37	171	93.34 +/- 3.02	171
Locustellidae					100 +/- 0	2	98.72	1	100 +/- 0	2	93.83	1
Maluridae	98.15 +/- 2.62	4	98.50 +/- 2.23	4	98.32 +/- 0.96	11	98.36 +/- 0.72	2	91.40 +/- 3.26	6	94.62 +/- 2.82	6
Megapodidae					96.30 +/- 0	3	98.30 +/- 0.43		89.92 +/- 5.73	3	93.24 +/- 1.45	3
Meliphagidae	99.85 +/- 0.42	8	99.57	1	99.04 +/- 1.24	17	97.93 +/- 1.71	19	94.50 +/- 3.16	561	94.27 +/- 1.98	630
Monarchidae	100 +/- 0	2	100 +/- 0	2	100 +/- 0	4	99.1 +/- 0	4
Motacillidae	99.54 +/- 0.93		99.79 +/- 0.30	4	99.07 +/- 0.46	4	97.17 +/- 1.84	4	99.54	1	96.15	1
Nectarinidae									94.29 +/- 2.64	10	95.62 +/- 2.25	10
Neosittidae	100	1	99.2	1
Oriolidae					96.3	1	98.73	1	88.89	1	92.41	1
Otididae									94.26 +/- 3.75	10	94.46 +/- 1.17	10
Pachycephalidae	98.91 +/- 2.94	3	99.35 +/- 0.78	3	100 +/- 0	3	100	1	96	1	95.56	1
Pardalotidae	99.53 +/- 0.67	2	99.47 +/- 0.76	2	96.23	1	96.26	1
Pedionomidae	98.1	1	99.6	1
Petroicidae					98.35 +/- 1.43	3	98.23 +/- 1.22	3	93.59 +/- 3.98	3	94.55 +/- 2.36	3
Phasianidae	99.56 +/- 1.38	68	99.82 +/- 0.55	70	96.28 +/- 2.98	27	98.59 +/- 1.50	33	84.98 +/- 3.99	990	91.6 +/- 1.82	946
Phylloscolapidae	99.58 +/- 1.26	25	99.57 +/- 1.05	19	99.23 +/- 1.38	3	97.07 +/- 0.68	3			94.15 +/- 1.73	6
Ploceidae					96.36	1	96.61	1	95.27 +/- 2.43	21	94.92 +/- 1.55	21
Podicipedidae					96.3	1	97.47	1	84.49 +/- 8.78	15	90.02 +/- 5.59	15
Procellaridae					99.06 +/- 1.33	2	98.30 +/- 0	2	93.27 +/- 3.09	15	93.79 +/- 2.10	15
Psittacidae	99.79 +/- 0.53	28	99.89 +/- 0.22	28	97.25 +/- 1.80	12	99.53 +/- 0.75	18	87.14 +/- 4.78	465	92.03 +/- 2.37	153
Psittaculidae	99.60 +/- 1.19	9	99.63 +/- 1.02	9	95.54 +/- 1.26	4	96.71 +/- 1.65	4	90.32 +/- 4.07	120	93.06 +/- 2.04	120
Pycnonotidae	100 +/- 0	8	99.74 +/- 0.55	9	97.38 +/- 2.50	8	97.21 +/- 1.69	9	95.01 +/- 4.212	105	93.17 +/- 2.25	105
Rallidae	98.95 +/- 2.37	15	99.35 +/- 1.05	15	93.91 +/- 2.72	6	95.13 +/- 2.01	6	86.27 +/- 4.53	171	91.47 +/- 1.99	190
Rhipiduridae	98.8 +/- 1.04	3	99.73 +/- 0.23	3
Scolopacidae					93.70 +/- 4.73	11	95.41 +/- 3.48		88.82 +/- 5.02	91	92.37 +/- 2.36	91
Sphenicidae	100	1	100 +/- 0	2	98.30 +/- 2.29	4	98.73 +/- 1.31	4	92.50 +/- 2.53	15	93.50 +/- 1.34	15
Strigidae	98.61 +/- 4.22	17	99.03 +/- 1.89	17	87.85 +/- 5.89	7	94.31 +/- 3.0	8	79.96 +/- 4.25	55	86.40 +/- 2.29	45
Sturnidae	99.48 +/- 1.37	7	99.62 +/- 1.01	7	98.3 +/- 0.68	2	99.16 +/- 0	2	96.73 +/- 1.62	10	95.22 +/- 2.01	10
Sylviidae	99.85 +/- 0.39	7	99.54 +/- 0.90	6	98.04 +/- 1.62	2	96.52 +/- 3.02	3	92.65 +/- 3.91	21	93.10 +/- 1.94	3
Turdidae	100	1	100 +/- 0	2	97.25 +/- 1.52	5	98.10 +/- 0.36		95.54 +/- 5.45	66	95.78 +/- 1.98	66
Turnicidae	100 +/- 0	2	99.79 +/- 0.30	2	94.14 +/- 1.41	3	95.42 +/- 1.38	3
Tytonidae	100 +/- 0	2	99.89 +/- 0.15	2	94.44	1	96.91	1	89.63	1	90.21	1
Zosteropidae					100 +/- 0	2	97.94 +/- 1.93	2	100	1	96.03	1

## Sheet: Table S4
Table S4 |	The lowest-common ancestor for top blast hits of each sequence variant in samples that had more than one unique filtered read. The percentage of the total filtered reads is provided.
For downstream analysis, the most abundant read was considered to be the molecular ID, but as discussed, it can be seen that swabs and internal samples in particular yield many sequences of conflicting identity,
therefore supporting the idea that they are not reliable methods for sampling eggshell, even if the most abundant read returns a plausible ID.
AD#	EX#	Substrate	Barcode	Filtered, Unique Reads	Assignment	Reads	% of total filtered reads
AD001	EX013	Powder	12SAH	5	Burhinus grallarius	693	75.9868
AD001	EX013	Powder	12SAH		Fulica atra	89	9.75877
AD001	EX013	Powder	12SAH		Fulica atra	79	8.66228
AD001	EX013	Powder	12SAH		Fulica atra	27	2.96053
AD001	EX013	Powder	12SAH		Fulica atra	24	2.63158
AD001	EX042	Swab	12SAC	27	Fulica	18835	75.4728
AD001	EX042	Swab	12SAC		Podargidae	2712	10.8671
AD001	EX042	Swab	12SAC		Ninox	1229	4.92467
AD001	EX042	Swab	12SAC		Chordata	811	3.24972
AD001	EX042	Swab	12SAC		Columbidae	297	1.19009
AD001	EX042	Swab	12SAC		Ocyphaps	168	0.673185
AD001	EX042	Swab	12SAC		Passeriformes	152	0.609072
AD001	EX042	Swab	12SAC		Malurus	97	0.388684
AD001	EX042	Swab	12SAC		Scolopacidae	77	0.308543
AD001	EX042	Swab	12SAC		Macropygia	76	0.304536
AD001	EX042	Swab	12SAC		Columbidae	71	0.284501
AD001	EX042	Swab	12SAC		Anseranas	61	0.24443
AD001	EX042	Swab	12SAC		Strigidae	44	0.17631
AD001	EX042	Swab	12SAC		Eolophus	40	0.160282
AD001	EX042	Swab	12SAC		Rhipiduridae	38	0.152268
AD001	EX042	Swab	12SAC		Chordata	35	0.140247
AD001	EX042	Swab	12SAC		Psittaciformes	33	0.132233
AD001	EX042	Swab	12SAC		Chordata	26	0.104183
AD001	EX042	Swab	12SAC		Eclectus	24	0.0961693
AD001	EX042	Swab	12SAC		Ardea	21	0.0841481
AD001	EX042	Swab	12SAC		Gymnorhina	18	0.0721269
AD001	EX042	Swab	12SAC		Chordata	17	0.0681199
AD001	EX042	Swab	12SAC		Accipitridae	16	0.0641128
AD001	EX042	Swab	12SAC		Corvidae	15	0.0601058
AD001	EX042	Swab	12SAC		Columbiformes	15	0.0601058
AD001	EX042	Swab	12SAC		Psittacidae	14	0.0560987
AD001	EX042	Swab	12SAC		Gallus	14	0.0560987
AD001	EX051	Internal	12SAC	3	Fulica	43222	96.034
AD001	EX051	Internal	12SAC		Gymnorhina	1170	2.5996
AD001	EX051	Internal	12SAC		Anatidae	615	1.36645
AD005	EX069	Swab	12SAH	5	Psittaciformes	1023	64.87
AD005	EX069	Swab	12SAH		Pionites leucogaster	319	20.2283
AD005	EX069	Swab	12SAH		Ardea modesta	160	10.1458
AD005	EX069	Swab	12SAH		Gallus gallus	63	3.99493
AD005	EX069	Swab	12SAH		Falconiformes	12	0.760938
AD017	EX043	Swab	12SAC	23	Aphrodroma	24951	84.6256
AD017	EX043	Swab	12SAC		Passeriformes	2338	7.92972
AD017	EX043	Swab	12SAC		Todiramphus	555	1.88238
AD017	EX043	Swab	12SAC		Malurus	443	1.50251
AD017	EX043	Swab	12SAC		Ocyphaps	417	1.41433
AD017	EX043	Swab	12SAC		Gallus	208	0.705467
AD017	EX043	Swab	12SAC		Rhipiduridae	140	0.474834
AD017	EX043	Swab	12SAC		Corvidae	71	0.240809
AD017	EX043	Swab	12SAC		Columbidae	61	0.206892
AD017	EX043	Swab	12SAC		Xenopirostris	60	0.2035
AD017	EX043	Swab	12SAC		Malurus	60	0.2035
AD017	EX043	Swab	12SAC		Chenonetta	28	0.0949668
AD017	EX043	Swab	12SAC		Ninox	20	0.0678334
AD017	EX043	Swab	12SAC		Phalacrocoracidae	20	0.0678334
AD017	EX043	Swab	12SAC		Eolophus	16	0.0542667
AD017	EX043	Swab	12SAC		Psittacidae	15	0.0508751
AD017	EX043	Swab	12SAC		Passeriformes	15	0.0508751
AD017	EX043	Swab	12SAC		Acanthizidae	14	0.0474834
AD017	EX043	Swab	12SAC		Petroica	14	0.0474834
AD017	EX043	Swab	12SAC		Gymnorhina	13	0.0440917
AD017	EX043	Swab	12SAC		Vangidae	13	0.0440917
AD017	EX043	Swab	12SAC		Columbidae	12	0.0407
AD024	EX072	Swab	12SAH	3	Hirundinidae	2872	95.0679
AD024	EX072	Swab	12SAH		Ardea modesta	104	3.44257
AD024	EX072	Swab	12SAH		Burhinus grallarius	45	1.48957
AD026	EX026	Powder	12SAC	2	Meliphagidae	7675	99.8829
AD026	EX026	Powder	12SAC		Passeriformes	9	0.117126
AD026	EX073	Swab	12SAH	3	Gallus gallus	1750	54.7902
AD026	EX073	Swab	12SAH		Anthus	1377	43.1121
AD026	EX073	Swab	12SAH		Aphelocephala leucopsis	67	2.09768
AD027	EX020	Powder	12SAC	2	Psittaciformes	4051	99.5576
AD027	EX020	Powder	12SAC		Passeriformes	18	0.442369
AD027	EX049	Swab	12SAH	3	Gallus gallus	3853	98.7189
AD027	EX049	Swab	12SAH		Columbiformes	28	0.717397
AD027	EX049	Swab	12SAH		Ducula	22	0.563669
AD032	EX002	Internal	12SAC	3	Meliphagidae	30748	99.5339
AD032	EX002	Internal	12SAC		Acanthiza	113	0.36579
AD032	EX002	Internal	12SAC		Acanthizidae	31	0.10035
AD032	EX003	Swab	12SAC	10	Maluridae	296	29.9595
AD032	EX003	Swab	12SAC		Rhipiduridae	245	24.7976
AD032	EX003	Swab	12SAC		Gallus	115	11.6397
AD032	EX003	Swab	12SAC		Ninox	96	9.7166
AD032	EX003	Swab	12SAC		Passeriformes	66	6.68016
AD032	EX003	Swab	12SAC		Anseranas	62	6.2753
AD032	EX003	Swab	12SAC		Passeriformes	44	4.45344
AD032	EX003	Swab	12SAC		Calidris	33	3.34008
AD032	EX003	Swab	12SAC		Rhipidura	19	1.92308
AD032	EX003	Swab	12SAC		Manorina	12	1.21457
AD034	EX018	Powder	12SAH	2	Anthus novaeseelandiae	3432	99.6805
AD034	EX018	Powder	12SAH		Manorina	11	0.319489
AD034	EX047	Swab	12SAC	37	Manorina	6266	23.6355
AD034	EX047	Swab	12SAC		Gallus	6249	23.5713
AD034	EX047	Swab	12SAC		Passeriformes	3565	13.4472
AD034	EX047	Swab	12SAC		Corvoidea	1490	5.62031
AD034	EX047	Swab	12SAC		Ninox	1345	5.07337
AD034	EX047	Swab	12SAC		Psittaciformes	1246	4.69994
AD034	EX047	Swab	12SAC		Passeriformes	1241	4.68108
AD034	EX047	Swab	12SAC		Acanthizidae	851	3.20999
AD034	EX047	Swab	12SAC		Gymnorhina	666	2.51216
AD034	EX047	Swab	12SAC		Dacelo	472	1.78039
AD034	EX047	Swab	12SAC		Malurus	388	1.46354
AD034	EX047	Swab	12SAC		Rhipiduridae	350	1.32021
AD034	EX047	Swab	12SAC		Pachycephalidae	280	1.05617
AD034	EX047	Swab	12SAC		Xenopirostris	238	0.897741
AD034	EX047	Swab	12SAC		Ocyphaps	210	0.792124
AD034	EX047	Swab	12SAC		Corvidae	206	0.777036
AD034	EX047	Swab	12SAC		Passeriformes	157	0.592207
AD034	EX047	Swab	12SAC		NA	145	0.546943
AD034	EX047	Swab	12SAC		Meropidae	134	0.505451
AD034	EX047	Swab	12SAC		Psittaciformes	122	0.460186
AD034	EX047	Swab	12SAC		Passeriformes	106	0.399834
AD034	EX047	Swab	12SAC		Anatidae	93	0.350798
AD034	EX047	Swab	12SAC		Passeriformes	91	0.343254
AD034	EX047	Swab	12SAC		Turnix	79	0.29799
AD034	EX047	Swab	12SAC		Malurus	61	0.230093
AD034	EX047	Swab	12SAC		Anatidae	61	0.230093
AD034	EX047	Swab	12SAC		Acanthiza	58	0.218777
AD034	EX047	Swab	12SAC		Passeriformes	53	0.199917
AD034	EX047	Swab	12SAC		Sericornis	50	0.188601
AD034	EX047	Swab	12SAC		Eolophus	43	0.162197
AD034	EX047	Swab	12SAC		Philemon	38	0.143337
AD034	EX047	Swab	12SAC		Pardalotus	34	0.128249
AD034	EX047	Swab	12SAC		Ardea	33	0.124477
AD034	EX047	Swab	12SAC		Microcarbo	27	0.101845
AD034	EX047	Swab	12SAC		Ciconiiformes	24	0.0905285
AD034	EX047	Swab	12SAC		Stenostiridae	22	0.0829844
AD034	EX047	Swab	12SAC		Elseyornis	17	0.0641243
AD034	EX056	Internal	12SAH	2	Anthus novaeseelandiae	642	88.3081
AD034	EX056	Internal	12SAH		Anthus	85	11.6919
AD036	EX048	Swab	12SAH	2	Gallus gallus	3403	82.3572
AD036	EX048	Swab	12SAH		Ducula pinon	729	17.6428
AD037	EX004	Powder	12SAC	2	Corvidae	11823	99.3112
AD037	EX004	Powder	12SAC		Passeriformes	55	0.461991
AD037	EX005	Internal	12SAC	9	Passeriformes	6243	79.9769
AD037	EX005	Internal	12SAC		Corvidae	769	9.8514
AD037	EX005	Internal	12SAC		Acanthizidae	281	3.5998
AD037	EX005	Internal	12SAC		Climacteris	207	2.65181
AD037	EX005	Internal	12SAC		Corvoidea	178	2.2803
AD037	EX005	Internal	12SAC		Colluricincla	57	0.730208
AD037	EX005	Internal	12SAC		Malurus	37	0.473994
AD037	EX005	Internal	12SAC		Passeriformes	26	0.333077
AD037	EX005	Internal	12SAC		Gymnorhina	8	0.102485
AD039	EX015	Powder	12SAH	6	Psittaciformes	390	64.4628
AD039	EX015	Powder	12SAH		Eolophus roseicapillus	40	6.61157
AD039	EX015	Powder	12SAH		Eolophus roseicapillus	40	6.61157
AD039	EX015	Powder	12SAH		Eolophus roseicapillus	39	6.44628
AD039	EX015	Powder	12SAH		Eolophus roseicapillus	9	1.4876
AD039	EX044	Swab	12SAC	26	Chordata	18297	67.3898
AD039	EX044	Swab	12SAC		Stenostiridae	2607	9.60186
AD039	EX044	Swab	12SAC		Chenonetta	2121	7.81187
AD039	EX044	Swab	12SAC		Corvidae	1280	4.71438
AD039	EX044	Swab	12SAC		Acanthizidae	879	3.23745
AD039	EX044	Swab	12SAC		Gymnorhina	593	2.18408
AD039	EX044	Swab	12SAC		Ninox	258	0.950241
AD039	EX044	Swab	12SAC		Gallus	231	0.850797
AD039	EX044	Swab	12SAC		Passeriformes	150	0.552466
AD039	EX044	Swab	12SAC		Malurus	137	0.504585
AD039	EX044	Swab	12SAC		Passeriformes	91	0.335163
AD039	EX044	Swab	12SAC		Passeriformes	79	0.290965
AD039	EX044	Swab	12SAC		Cuculidae	65	0.239402
AD039	EX044	Swab	12SAC		Rhipiduridae	54	0.198888
AD039	EX044	Swab	12SAC		Petroica	39	0.143641
AD039	EX044	Swab	12SAC		Charadriidae	38	0.139958
AD039	EX044	Swab	12SAC		Psittaciformes	44	0.162057
AD039	EX044	Swab	12SAC		Anas	31	0.114176
AD039	EX044	Swab	12SAC		Grus	19	0.069979
AD039	EX044	Swab	12SAC		Meropidae	18	0.0662959
AD039	EX044	Swab	12SAC		Corvoidea	16	0.0589297
AD039	EX044	Swab	12SAC		Ardea	15	0.0552466
AD039	EX044	Swab	12SAC		Chordata	14	0.0515635
AD039	EX044	Swab	12SAC		Ocyphaps	12	0.0441973
AD039	EX044	Swab	12SAC		Corvidae	12	0.0441973
AD039	EX044	Swab	12SAH	2	Gallus gallus	30	0.110493
AD039	EX044	Swab	12SAH		Aphelocephala leucopsis	21	0.0773452
AD041	EX045	Swab	12SAC	50	Passeriformes	8577	36.938
AD041	EX045	Swab	12SAC		Malurus	7199	31.0034
AD041	EX045	Swab	12SAC		Acanthizidae	1688	7.2696
AD041	EX045	Swab	12SAC		Gallus	980	4.2205
AD041	EX045	Swab	12SAC		Passeriformes	939	4.04393
AD041	EX045	Swab	12SAC		Ocyphas	634	2.7304
AD041	EX045	Swab	12SAC		Xenopirostris	359	1.54608
AD041	EX045	Swab	12SAC		NA	226	0.973299
AD041	EX045	Swab	12SAC		Meliphagidae	208	0.89578
AD041	EX045	Swab	12SAC		Gymnorhina	178	0.766581
AD041	EX045	Swab	12SAC		Passeriformes	155	0.667528
AD041	EX045	Swab	12SAC		Dacelo	137	0.590009
AD041	EX045	Swab	12SAC		Manorina	134	0.577089
AD041	EX045	Swab	12SAC		Elseyornis	129	0.555556
AD041	EX045	Swab	12SAC		Psittaciformes	119	0.512489
AD041	EX045	Swab	12SAC		Ninox	116	0.499569
AD041	EX045	Swab	12SAC		Accipitridae	106	0.456503
AD041	EX045	Swab	12SAC		Anatidae	101	0.43497
AD041	EX045	Swab	12SAC		Petroica	94	0.404823
AD041	EX045	Swab	12SAC		Meropidae	89	0.38329
AD041	EX045	Swab	12SAC		Psittacidae	77	0.331611
AD041	EX045	Swab	12SAC		Artamus	76	0.327304
AD041	EX045	Swab	12SAC		Sericornis	74	0.318691
AD041	EX045	Swab	12SAC		Pardalotus	62	0.267011
AD041	EX045	Swab	12SAC		Psittaciformes	54	0.232558
AD041	EX045	Swab	12SAC		Chordata	51	0.219638
AD041	EX045	Swab	12SAC		Colluricincla	44	0.189492
AD041	EX045	Swab	12SAC		Columbidae	44	0.189492
AD041	EX045	Swab	12SAC		Ardea	43	0.185185
AD041	EX045	Swab	12SAC		Charadriidae	39	0.167959
AD041	EX045	Swab	12SAC		Estrillidae	37	0.159345
AD041	EX045	Swab	12SAC		Accipiter	37	0.159345
AD041	EX045	Swab	12SAC		Calidris	35	0.150732
AD041	EX045	Swab	12SAC		Stenostridiae	35	0.150732
AD041	EX045	Swab	12SAC			31	0.133506
AD041	EX045	Swab	12SAC		Acanthiza	31	0.133506
AD041	EX045	Swab	12SAC		Hematopus	31	0.133506
AD041	EX045	Swab	12SAC		Galliformes	29	0.124892
AD041	EX045	Swab	12SAC		Chordata	29	0.124892
AD041	EX045	Swab	12SAC		Corvoidae	27	0.116279
AD041	EX045	Swab	12SAC		Accipitridae	26	0.111972
AD041	EX045	Swab	12SAC		Passerifomres	20	0.0861326
AD041	EX045	Swab	12SAC		Psittaciformes	20	0.0861326
AD041	EX045	Swab	12SAC		Cuculidae	20	0.0861326
AD041	EX045	Swab	12SAC		Burhinus	17	0.0732127
AD041	EX045	Swab	12SAC		Columbidae	17	0.0732127
AD041	EX045	Swab	12SAC		Eolophus	16	0.0689061
AD041	EX045	Swab	12SAC		Meleagris	16	0.0689061
AD041	EX045	Swab	12SAC		Uncultured organism	14	0.0602929
AD041	EX045	Swab	12SAH	6	Anthus novaeseelandiae	344	73.3475
AD041	EX045	Swab	12SAH		Malurus lamberti	33	7.03625
AD041	EX045	Swab	12SAH		Macropygia amboinensis	29	6.18337
AD041	EX045	Swab	12SAH		Ardea modesta	27	5.75693
AD041	EX045	Swab	12SAH		Eclectus roratus	21	4.47761
AD041	EX045	Swab	12SAH		Psittaciformes	15	3.19829
AD042	EX046	Swab	12SAC	9	Climacteris	246	25.4922
AD042	EX046	Swab	12SAC		Rhipiduridae	185	19.171
AD042	EX046	Swab	12SAC		Passeriformes	163	16.8912
AD042	EX046	Swab	12SAC		Gallus	144	14.9223
AD042	EX046	Swab	12SAC		Malurus	106	10.9845
AD042	EX046	Swab	12SAC		Psittaciformes	56	5.80311
AD042	EX046	Swab	12SAC		Acanthizidae	33	3.41969
AD042	EX046	Swab	12SAC		Xenopirostris	23	2.38342
AD042	EX046	Swab	12SAC		Gymnorhina	9	0.932642
AD042	EX055	Internal	12SAC	7	Passeriformes	13361	57.9427
AD042	EX055	Internal	12SAC		Corvoidea	9382	40.6869
AD042	EX055	Internal	12SAC		Passeriformes	157	0.680862
AD042	EX055	Internal	12SAC		Acanthizidae	76	0.329589
AD042	EX055	Internal	12SAC		Gymnorhina	73	0.316579
AD042	EX055	Internal	12SAC		Rhipiduridae	10	0.043367
AD045	EX084	Internal	12SAC	2	Psittacidae	4236	82.2205
AD045	EX084	Internal	12SAC		Passeriformes	916	17.7795
AD046	EX021	Powder	12SAC	2	Turnicidae	5622	87.7752
AD046	EX021	Powder	12SAC		Turnicidae	783	12.2248
AD046	EX021	Powder	12SAH	3	Turnix velox	756	80.7692
AD046	EX021	Powder	12SAH		Turnix velox	128	13.6752
AD046	EX021	Powder	12SAH		Turnix velox	52	5.55556
AD047	EX027	Powder	12SAH	2	Acanthiza	3176	99.4987
AD047	EX027	Powder	12SAH		Aphelocephala leucopsis	16	0.501253
AD047	EX074	Swab	12SAC	22	Acanthizidae	6160	26.2765
AD047	EX074	Swab	12SAC		Pardalotus	4417	18.8414
AD047	EX074	Swab	12SAC		Passeriformes	4035	17.212
AD047	EX074	Swab	12SAC		Acanthiza	1423	6.07004
AD047	EX074	Swab	12SAC		Petroica	954	4.06945
AD047	EX074	Swab	12SAC		Tadorna	830	3.5405
AD047	EX074	Swab	12SAC		Gallus	781	3.33148
AD047	EX074	Swab	12SAC		Passeriformes	650	2.77268
AD047	EX074	Swab	12SAC		Scolopacidae	534	2.27787
AD047	EX074	Swab	12SAC		Pittidae	531	2.26507
AD047	EX074	Swab	12SAC		Northiella	518	2.20961
AD047	EX074	Swab	12SAC		Corvoidea	510	2.17549
AD047	EX074	Swab	12SAC		Accipitridae	439	1.87263
AD047	EX074	Swab	12SAC		Dicaeidae	407	1.73613
AD047	EX074	Swab	12SAC		Philemon	308	1.31383
AD047	EX074	Swab	12SAC		Sericornis	282	1.20292
AD047	EX074	Swab	12SAC		Chordata	190	0.810476
AD047	EX074	Swab	12SAC		Gymnorhina	157	0.66971
AD047	EX074	Swab	12SAC		Prunella	117	0.499083
AD047	EX074	Swab	12SAC		Menura	115	0.490552
AD047	EX074	Swab	12SAC		Anatidae	67	0.2858
AD047	EX074	Swab	12SAC		Columbiformes	18	0.076782
AD051	EX010	Powder	12SAC	2	Acanthiza	5934	99.815
AD051	EX010	Powder	12SAC		Northiella	11	0.185029
AD051	EX010	Powder	12SAH	6	Acanthiza nana	305	70.7657
AD051	EX010	Powder	12SAH		Acanthiza lineata	41	9.51276
AD051	EX010	Powder	12SAH		Acanthiza lineata	34	7.88863
AD051	EX010	Powder	12SAH		Acanthiza lineata	20	4.64037
AD051	EX010	Powder	12SAH		Acanthiza lineata	15	3.48028
AD051	EX010	Powder	12SAH		Acanthiza lineata	8	1.85615
AD055	EX070	Swab	12SAC	8	Daphoenositta	8283	87.4195
AD055	EX070	Swab	12SAC		Pachycephalidae	842	8.88654
AD055	EX070	Swab	12SAC		Passeriformes	226	2.38522
AD055	EX070	Swab	12SAC		Nesoptilotis	68	0.717678
AD055	EX070	Swab	12SAC		Artamus	27	0.28496
AD055	EX070	Swab	12SAC		Corvidae	11	0.116095
AD055	EX070	Swab	12SAC		Sturnidae	10	0.105541
AD055	EX070	Swab	12SAC		Meliphagidae	8	0.0844327
AD056	EX039	Powder	12SAC	3	Acanthiza	28183	99.8724
AD056	EX039	Powder	12SAC		Passeriformes	26	0.0921365
AD056	EX039	Powder	12SAC		Passeriformes	10	0.0354371
AD056	EX066	Swab	12SAC	6	Acanthiza	7269	91.1816
AD056	EX066	Swab	12SAC		Gymnorhina	480	6.02107
AD056	EX066	Swab	12SAC		Gallus	144	1.80632
AD056	EX066	Swab	12SAC		Cracticidae	58	0.727546
AD056	EX066	Swab	12SAC		Columbidae	11	0.137983
AD056	EX066	Swab	12SAC		Daphoenositta	10	0.125439
AD056	EX085	Internal	12SAC	2	Acanthiza	3451	95.6751
AD056	EX085	Internal	12SAC		Acanthizidae	156	4.32492
AD058	EX036	Powder	12SAC	2	Acanthiza	25614	99.9571
AD058	EX036	Powder	12SAC		Meleagris	11	0.0429268
AD058	EX063	Swab	12SAC	6	Gallus	9099	93.2561
AD058	EX063	Swab	12SAC		Acanthizidae	299	3.06447
AD058	EX063	Swab	12SAC		Cuculidae	169	1.73209
AD058	EX063	Swab	12SAC		Coraciiformes	126	1.29138
AD058	EX063	Swab	12SAC		Passeriformes	45	0.461207
AD058	EX063	Swab	12SAC		Ninox	19	0.194732
AD058	EX083	Internal	12SAH	4	Acanthiza nana	73	35.0962
AD058	EX083	Internal	12SAH		Acanthiza lineata	63	30.2885
AD058	EX083	Internal	12SAH		Acanthiza lineata	53	25.4808
AD058	EX083	Internal	12SAH		Acanthiza lineata	19	9.13462
AD059	EX072	Swab	12SAH	3	Acanthiza nana	1929	53.5239
AD059	EX072	Swab	12SAH		Pyrrholaemus sagittatus	1667	46.2542
AD059	EX072	Swab	12SAH		Thalasseus bergii	8	0.221976
AD059	EX080	Internal	12SAH	2	Acanthiza nana	80	81.6327
AD059	EX080	Internal	12SAH		Pyrrholaemus sagittatus	18	18.3673
AD065	EX078	Swab	12SAC	13	Passeriformes	1191	25.7235
AD065	EX078	Swab	12SAC		Acanthiza	891	19.2441
AD065	EX078	Swab	12SAC		Acanthizidae	849	18.3369
AD065	EX078	Swab	12SAC		Gallus	408	8.8121
AD065	EX078	Swab	12SAC		Acanthizidae	400	8.63931
AD065	EX078	Swab	12SAC		Cuculidae	227	4.90281
AD065	EX078	Swab	12SAC		Coraciiformes	200	4.31965
AD065	EX078	Swab	12SAC		Passeriformes	167	3.60691
AD065	EX078	Swab	12SAC		Ninox	101	2.18143
AD065	EX078	Swab	12SAC		Malurus	83	1.79266
AD065	EX078	Swab	12SAC		Anatidae	54	1.16631
AD065	EX078	Swab	12SAC		Eolophus	36	0.777538
AD065	EX078	Swab	12SAC		Cacatuidae	23	0.49676
AD068	EX064	Swab	12SAH	2	Acanthiza pusilla	367	75.2049
AD068	EX064	Swab	12SAH		Psephotellus	121	24.7951
AD071	EX032	Powder	12SAC	2	Meliphagidae	5247	99.7908
AD071	EX032	Powder	12SAC		Calamanthus	11	0.209205
AD071	EX079	Swab	12SAC	7	Passeriformes	5350	70.5526
AD071	EX079	Swab	12SAC		Meliphagidae	1045	13.7808
AD071	EX079	Swab	12SAC		Passeriformes	639	8.42674
AD071	EX079	Swab	12SAC		Malurus	247	3.25729
AD071	EX079	Swab	12SAC		Ninox	180	2.37373
AD071	EX079	Swab	12SAC		Calamanthus	91	1.20005
AD071	EX079	Swab	12SAC		Maluridae	31	0.408809
AD073	EX076	Swab	12SAC	8	Gymnorhina	434	50.5828
AD073	EX076	Swab	12SAC		Phylloscopidae	115	13.4033
AD073	EX076	Swab	12SAC		Cracticidae	84	9.79021
AD073	EX076	Swab	12SAC		Gallus	79	9.20746
AD073	EX076	Swab	12SAC		Acanthizidae	74	8.62471
AD073	EX076	Swab	12SAC		Pachycephalidae	30	3.4965
AD073	EX076	Swab	12SAC		Psittacidae	28	3.2634
AD073	EX076	Swab	12SAC		Meliphagidae	14	1.6317
AD075	EX034	Powder	12SAH	4	Malurus	234	57.6355
AD075	EX034	Powder	12SAH		Pyrrholaemus sagittatus	133	32.7586
AD075	EX034	Powder	12SAH		Malurus	27	6.65025
AD075	EX034	Powder	12SAH		Malurus	12	2.95567
AD075	EX061	Swab	12SAC	17	Malurus	4194	56.3029
AD075	EX061	Swab	12SAC		Coraciiformes	813	10.9142
AD075	EX061	Swab	12SAC		Acanthizidae	630	8.45751
AD075	EX061	Swab	12SAC		Passeriformes	322	4.32273
AD075	EX061	Swab	12SAC		Meliphagidae	270	3.62465
AD075	EX061	Swab	12SAC		Falco	246	3.30246
AD075	EX061	Swab	12SAC		Corvoidea	193	2.59095
AD075	EX061	Swab	12SAC		Coraciiformes	174	2.33588
AD075	EX061	Swab	12SAC		Petrophassa	167	2.24191
AD075	EX061	Swab	12SAC		Sericornis	100	1.34246
AD075	EX061	Swab	12SAC		Pelecaniformes	95	1.27534
AD075	EX061	Swab	12SAC		Passeriformes	59	0.792053
AD075	EX061	Swab	12SAC		Gallus	57	0.765203
AD075	EX061	Swab	12SAC		Meleagris	44	0.590683
AD075	EX061	Swab	12SAC		Passeriformes	38	0.510136
AD075	EX061	Swab	12SAC		Struthoniformes	24	0.322191
AD075	EX061	Swab	12SAC		Dacelo	23	0.308766
AD079	EX040	Powder	12SAH	2	Acanthiza nana	35	77.7778
AD079	EX040	Powder	12SAH		Acanthiza nana	10	22.2222
AD079	EX067	Swab	12SAC	21	Passeriformes	8472	79.5269
AD079	EX067	Swab	12SAC		Rhipidura	595	5.58528
AD079	EX067	Swab	12SAC		Passeriformes	573	5.37877
AD079	EX067	Swab	12SAC		Meleagris	173	1.62396
AD079	EX067	Swab	12SAC		Passeriformes	96	0.901155
AD079	EX067	Swab	12SAC		Passeriformes	93	0.872994
AD079	EX067	Swab	12SAC		Columbidae	84	0.78851
AD079	EX067	Swab	12SAC		Gymnorhina	73	0.685253
AD079	EX067	Swab	12SAC		Gallus	71	0.666479
AD079	EX067	Swab	12SAC		Psittacidae	69	0.647705
AD079	EX067	Swab	12SAC		Malurus	61	0.572609
AD079	EX067	Swab	12SAC		Corvidae	60	0.563222
AD079	EX067	Swab	12SAC		Sericornis	49	0.459964
AD079	EX067	Swab	12SAC		Neophema	48	0.450577
AD079	EX067	Swab	12SAC		Psittacidae	41	0.384868
AD079	EX067	Swab	12SAC		Tyto	22	0.206515
AD079	EX067	Swab	12SAC		Meliphagidae	21	0.197128
AD079	EX067	Swab	12SAC		Tytonidae	19	0.178354
AD079	EX067	Swab	12SAC		Passeriformes	14	0.131418
AD079	EX067	Swab	12SAC		Columbiformes	11	0.103257
AD079	EX067	Swab	12SAC		Psittaciformes	8	0.0750962
AD080	EX035	Powder	12SAH	5	Chalcites lucidus	2858	84.4313
AD080	EX035	Powder	12SAH		Chalcites lucidus	80	2.36337
AD080	EX035	Powder	12SAH		Chalcites lucidus	27	0.797637
AD080	EX035	Powder	12SAH		Chalcites lucidus	8	0.236337
AD080	EX062	Swab	12SAC	4	Cuculidae	16176	99.6305
AD080	EX062	Swab	12SAC		Acanthizidae	31	0.190934
AD080	EX062	Swab	12SAC		Gallus	16	0.0985464
AD080	EX062	Swab	12SAC		Pardalotus	13	0.080069
AD081	EX030	Powder	12SAC	2	Passeriformes	18041	96.0547
AD081	EX030	Powder	12SAC		Microcarbo	741	3.94527
AD083	EX041	Powder	12SAH	5	Smicornis brevirostris	2196	87.5598
AD083	EX041	Powder	12SAH		Smicornis brevirostris	179	7.13716
AD083	EX041	Powder	12SAH		Smicornis brevirostris	99	3.94737
AD083	EX041	Powder	12SAH		Smicornis brevirostris	22	0.877193
AD083	EX041	Powder	12SAH		Smicornis brevirostris	12	0.478469
AD083	EX068	Swab	12SAC	14	Passeriformes	1395	38.1252
AD083	EX068	Swab	12SAC		Acanthizidae	412	11.2599
AD083	EX068	Swab	12SAC		Passeriformes	403	11.0139
AD083	EX068	Swab	12SAC		Tytonidae	320	8.74556
AD083	EX068	Swab	12SAC		Cuculiformes	320	8.74556
AD083	EX068	Swab	12SAC		Ninox	284	7.76168
AD083	EX068	Swab	12SAC		Psittaciformes	182	4.97404
AD083	EX068	Swab	12SAC		Rhipidura	102	2.78765
AD083	EX068	Swab	12SAC		Pardalotus	92	2.51435
AD083	EX068	Swab	12SAC		Charadriidae	80	2.18639
AD083	EX068	Swab	12SAC		Ciconiiformes	30	0.819896
AD083	EX068	Swab	12SAC		Menura	19	0.519268
AD083	EX068	Swab	12SAC		Psittacidae	12	0.327958
AD083	EX068	Swab	12SAC		Malurus	8	0.218639
AD084	EX088	Powder	12SAC	2	Passeriformes	20563	99.6994
AD084	EX088	Powder	12SAC		Accipitridae	62	0.300606
AD088	EX092	Powder	12SAC	2	Passeriformes	5485	99.6367
AD088	EX092	Powder	12SAC		Gallus gallus	20	0.363306
AD092	EX096	Powder	12SAC	4	Sterna	4709	98.804
AD092	EX096	Powder	12SAC		Charadriiformes	27	0.566513
AD092	EX096	Powder	12SAC		Eudyptula	19	0.398657
AD092	EX096	Powder	12SAC		Gallus	11	0.230802
AD093	EX097	Powder	12SAC	3	Laridae	3869	98.2728
AD093	EX097	Powder	12SAC		Diomedeidae	54	1.3716
AD093	EX097	Powder	12SAC		Meliphagidae	14	0.355601
AD094	EX098	Powder	12SAC	2	Psittacidae	74549	99.3695
AD094	EX098	Powder	12SAC		Passeriformes	473	0.630482
